# Supplementary material for: catena-Poly[copper(I)-di-μ-bromido-copper(I)-bis­[μ-4-methyl-1H-1,2,4-triazole-5(4H)-thione-κ2 S:S]]
Source: Acta Crystallogr Sect E Struct Rep Online. 2012 Apr 13;68(Pt 5):m565–6. doi: 10.1107/S1600536812014444 (PMC3344317; doi:10.1107/S1600536812014444)
Supplement: Supplementary file 1 [file e-68-0m565-sup1.cif]

##############################################################################
#                                                                            #
# This CIF contains the data in a paper accepted for publication in          #
# Acta Crystallographica Section E. It conforms to the requirements of       #
# Notes for Authors for Acta Crystallographica Section E, and has been       #
# peer reviewed under the auspices of the IUCr Commission on Journals.       #
#                                                                            #
# Full details of the Crystallographic Information File format               #
# are given in the paper "The Crystallographic Information File (CIF):       #
# a New Standard Archive File for Crystallography" by S. R. Hall, F. H.      #
# Allen and I. D. Brown [Acta Cryst. (1991), A47, 655-685].                  #
#                                                                            #
# The current version of the core CIF dictionary is obtainable from          #
# ftp://ftp.iucr.org/pub/cif_core.dic.                                       #
#                                                                            #
# Software is freely available for graphical display of the structure(s)     #
# in this CIF. For information consult the CIF software page                 #
# http://www.iucr.org/resources/cif/software.                                #
#                                                                            #
# This file may be used for bona fide research purposes within the           #
# scientific community so long as proper attribution is given to the journal # 
# article from which it was obtained.                                        #
#                                                                            #
##############################################################################
data_I
_audit_creation_method     SHELXL-97
_chemical_name_systematic
;
<i>catena</i>-Poly[copper(I)-di-\m-bromido-copper(I)-bis[\m-4-methyl-
1<i>H</i>-1,2,4-triazole-5(4<i>H</i>)-thione-\k^2^<i>S</i>:<i>S</i>]]
;
_chemical_name_common     ?
_chemical_formula_moiety     'C3 H5 Br Cu N3 S'
_chemical_formula_sum     'C3 H5 Br Cu N3 S'
_chemical_formula_iupac     '[Cu Br (C3 H5 N3 S)]'
_chemical_formula_weight     258.62
_chemical_melting_point     ?
_symmetry_cell_setting     monoclinic
_symmetry_space_group_name_H-M     'P 21/n'
_symmetry_space_group_name_Hall     '-P 2yn'
loop_
    _symmetry_equiv_pos_as_xyz
    'x, y, z'
    '-x+1/2, y+1/2, -z+1/2'
    '-x, -y, -z'
    'x-1/2, -y-1/2, z-1/2'
_cell_length_a     5.5781(11)
_cell_length_b     12.931(3)
_cell_length_c     9.810(2)
_cell_angle_alpha     90.00
_cell_angle_beta     97.69(3)
_cell_angle_gamma     90.00
_cell_volume     701.2(2)
_cell_formula_units_Z     4
_cell_measurement_reflns_used     2999
_cell_measurement_theta_min     2.621
_cell_measurement_theta_max     27.4455
_cell_measurement_temperature     100(2)
_exptl_crystal_description     Prism
_exptl_crystal_colour     Colorless
_exptl_crystal_size_max     0.28
_exptl_crystal_size_mid     0.12
_exptl_crystal_size_min     0.06
_exptl_crystal_density_diffrn     2.450
_exptl_crystal_density_meas     ?
_exptl_crystal_density_method     'not measured'
_exptl_crystal_F_000     496
_exptl_absorpt_coefficient_mu     9.018
_exptl_absorpt_correction_type     multi-scan
_exptl_absorpt_process_details     '(SADABS; Bruker, 1998)'
_exptl_absorpt_correction_T_min     0.284
_exptl_absorpt_correction_T_max     0.582
_exptl_special_details     ?
_diffrn_ambient_temperature     100
_diffrn_radiation_type     'Mo K\a'
_diffrn_radiation_wavelength     0.71074
_diffrn_radiation_monochromator     graphite
_diffrn_measurement_device_type     'Bruker D8 CCD'
_diffrn_measurement_device     'three-circle diffractometer'
_diffrn_measurement_method     '\w scans'
_diffrn_detector_area_resol_mean     8.366
_diffrn_reflns_number     7830
_diffrn_reflns_av_R_equivalents     0.0425
_diffrn_reflns_av_sigmaI/netI     0.0293
_diffrn_reflns_theta_min     2.62
_diffrn_reflns_theta_max     27.48
_diffrn_reflns_theta_full     27.48
_diffrn_measured_fraction_theta_max     0.999
_diffrn_measured_fraction_theta_full     0.999
_diffrn_reflns_limit_h_min     -7
_diffrn_reflns_limit_h_max     7
_diffrn_reflns_limit_k_min     -16
_diffrn_reflns_limit_k_max     16
_diffrn_reflns_limit_l_min     -12
_diffrn_reflns_limit_l_max     12
_diffrn_standards_decay_%     0
_refine_special_details
;
Refinement of <i>F</i>^2^ against all reflections. The weighted <i>R</i>-factor
<i>wR</i> and goodness of fit <i>S</i> are based on <i>F</i>^2^, conventional
<i>R</i>-factors <i>R</i> are based on <i>F</i>, with <i>F</i> set to zero for
negative <i>F</i>^2^. The threshold expression of <i>F</i>^2^ > 2<i>\s</i>
(<i>F</i>^2^) is used only for calculating <i>R</i>-factors(gt) <i>etc</i>.
and is not relevant to the choice of reflections for refinement.
<i>R</i>-factors based on <i>F</i>^2^ are statistically about twice as large
as those based on <i>F</i>, and <i>R</i>- factors based on all data will be
even larger.
;
_reflns_number_total     1610
_reflns_number_gt     1513
_reflns_threshold_expression     I>2\s(I)
_refine_ls_structure_factor_coef     Fsqd
_refine_ls_matrix_type     full
_refine_ls_R_factor_all     0.0298
_refine_ls_R_factor_gt     0.0268
_refine_ls_wR_factor_gt     0.0552
_refine_ls_wR_factor_ref     0.0563
_refine_ls_goodness_of_fit_ref     1.162
_refine_ls_restrained_S_all     1.162
_refine_ls_number_reflns     1610
_refine_ls_number_parameters     86
_refine_ls_number_restraints     1
_refine_ls_hydrogen_treatment     mixed
_refine_ls_weighting_scheme     calc
_refine_ls_weighting_details
         'calc w=1/[\s^2^(Fo^2^)+(0.0145P)^2^+1.2302P] where P=(Fo^2^+2Fc^2^)/3'
_atom_sites_solution_hydrogens     geom
_atom_sites_solution_primary     direct
_atom_sites_solution_secondary     difmap
_refine_ls_shift/su_max     0.001
_refine_ls_shift/su_mean     0.000
_refine_diff_density_max     0.642
_refine_diff_density_min     -0.369
_refine_ls_extinction_method     none
_refine_ls_extinction_coef     ?
loop_
    _atom_type_symbol
    _atom_type_description
    _atom_type_scat_dispersion_real
    _atom_type_scat_dispersion_imag
    _atom_type_scat_source
    'C' 'C' 0.0033 0.0016
                         'International Tables Vol C Tables 4.2.6.8 and 6.1.1.4'
    'H' 'H' 0.0000 0.0000
                         'International Tables Vol C Tables 4.2.6.8 and 6.1.1.4'
    'N' 'N' 0.0061 0.0033
                         'International Tables Vol C Tables 4.2.6.8 and 6.1.1.4'
    'S' 'S' 0.1246 0.1234
                         'International Tables Vol C Tables 4.2.6.8 and 6.1.1.4'
    'Cu' 'Cu' 0.3201 1.2651
                         'International Tables Vol C Tables 4.2.6.8 and 6.1.1.4'
    'Br' 'Br' -0.2901 2.4595
                         'International Tables Vol C Tables 4.2.6.8 and 6.1.1.4'
_computing_data_collection     'SMART (Bruker, 2003)'
_computing_cell_refinement     'SAINT (Bruker, 2003)'
_computing_data_reduction
                            'SAINT (Bruker, 2003) and SHELXTL (Sheldrick, 2008)'
_computing_structure_solution     'SHELXS97 (Sheldrick, 2008)'
_computing_structure_refinement     'SHELXL97 (Sheldrick, 2008)'
_computing_molecular_graphics     'Mercury (Macrae <i>et al.</i>, 2008)'
_computing_publication_material
              'Mercury (Macrae <i>et al.</i>, 2008) and publCIF (Westrip, 2010)'
loop_
    _atom_site_type_symbol
    _atom_site_label
    _atom_site_fract_x
    _atom_site_fract_y
    _atom_site_fract_z
    _atom_site_U_iso_or_equiv
    _atom_site_adp_type
    _atom_site_calc_flag
    _atom_site_refinement_flags
    _atom_site_occupancy
    _atom_site_symmetry_multiplicity
    _atom_site_disorder_assembly
    _atom_site_disorder_group
    Cu Cu1 0.25060(7) 0.99881(3) 0.51220(4) 0.01363(11) Uani d . 1 1 . .
    Br Br1 0.02520(5) 1.07438(2) 0.68746(3) 0.01177(9) Uani d . 1 1 . .
    S S1 0.52061(14) 0.86702(6) 0.58000(7) 0.01143(16) Uani d . 1 1 . .
    N N1 0.5464(5) 0.9389(2) 0.8453(3) 0.0139(5) Uani d D 1 1 . .
    H H1 0.417(5) 0.976(2) 0.838(4) 0.017 Uiso d D 1 1 . .
    N N2 0.6910(5) 0.9341(2) 0.9706(3) 0.0164(6) Uani d . 1 1 . .
    N N3 0.8341(4) 0.83717(19) 0.8149(3) 0.0113(5) Uani d . 1 1 . .
    C C1 0.6309(5) 0.8819(2) 0.7499(3) 0.0115(6) Uani d . 1 1 . .
    C C2 0.8636(6) 0.8719(2) 0.9480(3) 0.0150(6) Uani d . 1 1 . .
    H H2 0.9944 0.8528 1.0154 0.018 Uiso calc R 1 1 . .
    C C3 0.9938(6) 0.7674(2) 0.7517(3) 0.0154(6) Uani d . 1 1 . .
    H H3A 0.9086 0.7025 0.7263 0.023 Uiso calc R 1 1 . .
    H H3B 1.1385 0.7530 0.8173 0.023 Uiso calc R 1 1 . .
    H H3C 1.0414 0.7999 0.6692 0.023 Uiso calc R 1 1 . .
loop_
    _atom_site_aniso_label
    _atom_site_aniso_U_11
    _atom_site_aniso_U_22
    _atom_site_aniso_U_33
    _atom_site_aniso_U_12
    _atom_site_aniso_U_13
    _atom_site_aniso_U_23
    Cu1 0.01225(19) 0.0179(2) 0.01017(19) 0.00017(15) -0.00072(14) -0.00002(15)
    Br1 0.01057(15) 0.01533(16) 0.00898(15) -0.00146(11) -0.00027(10)
                                                                    -0.00234(11)
    S1 0.0127(4) 0.0118(4) 0.0094(3) -0.0004(3) 0.0001(3) -0.0016(3)
    N1 0.0140(13) 0.0179(14) 0.0093(12) 0.0056(11) -0.0001(10) 0.0004(10)
    N2 0.0215(14) 0.0184(14) 0.0081(12) 0.0047(12) -0.0024(10) 0.0004(11)
    N3 0.0116(12) 0.0102(12) 0.0118(12) 0.0013(10) 0.0005(10) 0.0013(10)
    C1 0.0116(14) 0.0094(14) 0.0134(15) -0.0018(11) 0.0008(11) 0.0017(11)
    C2 0.0167(15) 0.0165(16) 0.0107(14) 0.0034(13) -0.0020(12) 0.0005(12)
    C3 0.0132(15) 0.0172(16) 0.0163(16) 0.0052(12) 0.0042(12) 0.0005(13)
_geom_special_details
;
All e.s.d.'s (except the e.s.d. in the dihedral angle between two l.s. planes)
are estimated using the full covariance matrix. The cell e.s.d.'s are taken
into account individually in the estimation of e.s.d.'s in distances, angles
and torsion angles; correlations between e.s.d.'s in cell parameters are only
used when they are defined by crystal symmetry. An approximate (isotropic)
treatment of cell e.s.d.'s is used for estimating e.s.d.'s involving l.s.
planes.
;
loop_
    _geom_bond_atom_site_label_1
    _geom_bond_atom_site_label_2
    _geom_bond_site_symmetry_2
    _geom_bond_distance
    _geom_bond_publ_flag
    Cu1 S1 . 2.3124(9) y
    Cu1 S1 3_676 2.4012(9) y
    Cu1 Br1 . 2.4638(7) y
    Cu1 Br1 3_576 2.5085(8) y
    Cu1 Cu1 3_576 2.7740(9) ?
    Cu1 Cu1 3_676 2.8246(9) ?
    Br1 Cu1 3_576 2.5085(8) ?
    S1 C1 . 1.708(3) ?
    S1 Cu1 3_676 2.4012(9) ?
    N1 C1 . 1.327(4) ?
    N1 N2 . 1.378(4) ?
    N1 H1 . 0.862(18) ?
    N2 C2 . 1.296(4) ?
    N3 C1 . 1.354(4) ?
    N3 C2 . 1.370(4) ?
    N3 C3 . 1.463(4) ?
    C2 H2 . 0.9500 ?
    C3 H3A . 0.9800 ?
    C3 H3B . 0.9800 ?
    C3 H3C . 0.9800 ?
loop_
    _geom_angle_atom_site_label_1
    _geom_angle_atom_site_label_2
    _geom_angle_atom_site_label_3
    _geom_angle_site_symmetry_1
    _geom_angle_site_symmetry_3
    _geom_angle
    _geom_angle_publ_flag
    S1 Cu1 S1 . 3_676 106.40(3) ?
    S1 Cu1 Br1 . . 117.72(3) ?
    S1 Cu1 Br1 3_676 . 108.84(3) ?
    S1 Cu1 Br1 . 3_576 104.74(3) ?
    S1 Cu1 Br1 3_676 3_576 106.25(3) ?
    Br1 Cu1 Br1 . 3_576 112.19(2) ?
    Cu1 Br1 Cu1 . 3_576 67.81(2) y
    Cu1 S1 Cu1 . 3_676 73.60(3) y
    C1 N1 N2 . . 112.6(3) ?
    C1 N1 H1 . . 129(3) ?
    N2 N1 H1 . . 119(3) ?
    C2 N2 N1 . . 103.6(3) ?
    C1 N3 C2 . . 107.1(3) ?
    C1 N3 C3 . . 125.7(3) ?
    C2 N3 C3 . . 127.2(3) ?
    N1 C1 N3 . . 105.0(3) ?
    N1 C1 S1 . . 129.5(2) ?
    N3 C1 S1 . . 125.5(2) ?
    N2 C2 N3 . . 111.7(3) ?
    N2 C2 H2 . . 124.1 ?
    N3 C2 H2 . . 124.1 ?
    N3 C3 H3A . . 109.5 ?
    N3 C3 H3B . . 109.5 ?
    H3A C3 H3B . . 109.5 ?
    N3 C3 H3C . . 109.5 ?
    H3A C3 H3C . . 109.5 ?
    H3B C3 H3C . . 109.5 ?
loop_
    _geom_torsion_atom_site_label_1
    _geom_torsion_atom_site_label_2
    _geom_torsion_atom_site_label_3
    _geom_torsion_atom_site_label_4
    _geom_torsion_site_symmetry_1
    _geom_torsion_site_symmetry_2
    _geom_torsion_site_symmetry_3
    _geom_torsion_site_symmetry_4
    _geom_torsion
    _geom_torsion_publ_flag
    S1 Cu1 Br1 Cu1 . . . 3_576 -121.64(4) ?
    S1 Cu1 Br1 Cu1 3_676 . . 3_576 117.29(3) ?
    Br1 Cu1 Br1 Cu1 3_576 . . 3_576 0.0 ?
    Cu1 Cu1 Br1 Cu1 3_676 . . 3_576 172.54(4) ?
    S1 Cu1 S1 C1 3_676 . . . 93.28(12) ?
    Br1 Cu1 S1 C1 . . . . -29.05(12) ?
    Br1 Cu1 S1 C1 3_576 . . . -154.45(11) ?
    Cu1 Cu1 S1 C1 3_576 . . . -97.63(12) ?
    Cu1 Cu1 S1 C1 3_676 . . . 93.28(12) ?
    S1 Cu1 S1 Cu1 3_676 . . 3_676 0.0 ?
    Br1 Cu1 S1 Cu1 . . . 3_676 -122.33(3) ?
    Br1 Cu1 S1 Cu1 3_576 . . 3_676 112.27(3) ?
    Cu1 Cu1 S1 Cu1 3_576 . . 3_676 169.09(4) ?
    C1 N1 N2 C2 . . . . -0.5(4) ?
    N2 N1 C1 N3 . . . . 1.1(3) ?
    N2 N1 C1 S1 . . . . -177.6(2) ?
    C2 N3 C1 N1 . . . . -1.1(3) ?
    C3 N3 C1 N1 . . . . -179.4(3) ?
    C2 N3 C1 S1 . . . . 177.7(2) ?
    C3 N3 C1 S1 . . . . -0.6(4) ?
    Cu1 S1 C1 N1 . . . . 16.7(3) ?
    Cu1 S1 C1 N1 3_676 . . . 92.2(3) ?
    Cu1 S1 C1 N3 . . . . -161.8(2) ?
    Cu1 S1 C1 N3 3_676 . . . -86.3(3) ?
    N1 N2 C2 N3 . . . . -0.2(4) ?
    C1 N3 C2 N2 . . . . 0.8(4) ?
    C3 N3 C2 N2 . . . . 179.1(3) ?
loop_
    _geom_hbond_atom_site_label_D
    _geom_hbond_atom_site_label_H
    _geom_hbond_atom_site_label_A
    _geom_hbond_site_symmetry_A
    _geom_hbond_distance_DH
    _geom_hbond_distance_HA
    _geom_hbond_distance_DA
    _geom_hbond_angle_DHA
    N1 H1 N2 3_677 0.862(18) 2.35(3) 2.890(4) 121(3)
    N1 H1 Br1 . 0.862(18) 2.78(2) 3.566(3) 153(3)
data_global
_journal_date_recd_electronic     2012-03-29
_journal_date_accepted     2012-04-03
_journal_name_full     'Acta Crystallographica, Section E'
_journal_year     2012
_journal_volume     68
_journal_issue      5
_journal_page_first     m565
_journal_page_last     m566
_journal_paper_category     QM
_journal_paper_doi     10.1107/S1600536812014444
_journal_coeditor_code     HB6718
_publ_contact_author_name     'Chaveng Pakawatchai'
_publ_contact_author_address
;
Department of Chemistry
Faculty of Science
Prince of Songkla University
Hat Yai
Songkhla 90112
Thailand
;
_publ_contact_author_email     'chavengp@gmail.com'
_publ_contact_author_fax     '+66(0)74558841'
_publ_contact_author_phone     '+66(0)74558841'
_publ_section_title
;\
<i>catena</i>-Poly[copper(I)-di-\m-bromido-copper(I)-bis[\m-4-methyl-1<i>H</i>-\
1,2,4-triazole-5(4<i>H</i>)-thione-\k^2^<i>S</i>:<i>S</i>]]
;
loop_
    _publ_author_name
    _publ_author_footnote
    _publ_author_address
    'Saithong, Saowanit' .
;
Department of Chemistry and Center for Innovation in Chemistry
Faculty of Science
Prince of Songkla University
Hat Yai
Songkhla 90112
Thailand
;
    'Charmant, Jonathan' .
;
School of Chemistry
University of Bristol
Bristol BS8 1TS
England
;
    'Pakawatchai, Chaveng' .
;
Department of Chemistry and Center for Innovation in Chemistry
Faculty of Science
Prince of Songkla University
Hat Yai
Songkhla 90112
Thailand
;
