# Supplementary material for: catena-Poly[copper(I)-di-μ-bromido-copper(I)-bis­[μ-4-methyl-1H-1,2,4-triazole-5(4H)-thione-κ2 S:S]]
Source: Acta Crystallogr Sect E Struct Rep Online. 2012 Apr 13;68(Pt 5):m565–6. doi: 10.1107/S1600536812014444 (PMC3344317; doi:10.1107/S1600536812014444)
Supplement: Supplementary file 2 [file e-68-0m565-Isup2.hkl]

# 
# h,k,l, Fc-squared, Fo-squared, sigma(Fo-squared) and status flag 
# 
data_I
_shelx_title ' l460-p21-n in P2(1)/n' 
_shelx_refln_list_code          4 
_shelx_F_calc_maximum      197.07 
_exptl_crystal_F_000       496.00 
_reflns_d_resolution_high  0.7700 
 
loop_ 
 _symmetry_equiv_pos_as_xyz 
 'x, y, z' 
 '-x+1/2, y+1/2, -z+1/2' 
 '-x, -y, -z' 
 'x-1/2, -y-1/2, z-1/2' 
 
_cell_length_a     5.5781 
_cell_length_b    12.9306 
_cell_length_c     9.8101 
_cell_angle_alpha  90.000 
_cell_angle_beta   97.690 
_cell_angle_gamma  90.000 
 
_shelx_F_squared_multiplier     1.000 
 
loop_ 
 _refln_index_h 
 _refln_index_k 
 _refln_index_l 
 _refln_F_squared_calc 
 _refln_F_squared_meas 
 _refln_F_squared_sigma 
 _refln_observed_status 
   2   0   0     4141.78     4197.33     88.60 o 
   4   0   0    20833.30    19637.78    388.25 o 
   6   0   0      441.32      520.50     37.48 o 
   1   1   0     2732.26     2781.99     47.41 o 
   2   1   0      155.04      168.20      7.65 o 
   3   1   0     2518.65     2452.00     42.07 o 
   4   1   0       19.80       28.62      7.23 o 
   5   1   0      618.46      656.68     22.80 o 
   6   1   0       52.10       51.22     12.77 o 
   7   1   0      260.14      273.92     29.92 o 
   0   2   0    32769.49    31930.87    612.24 o 
   1   2   0     7312.95     7809.47    124.78 o 
   2   2   0     2033.27     2093.53     34.40 o 
   3   2   0     3623.48     3786.28     60.12 o 
   4   2   0     8902.41     8809.65    130.22 o 
   5   2   0     1469.11     1448.04     33.09 o 
   6   2   0      812.44      832.67     33.55 o 
   7   2   0     2389.52     2379.45    122.08 o 
   1   3   0      673.23      687.77     15.22 o 
   2   3   0       57.09       60.83      7.73 o 
   3   3   0     2278.11     2374.30     40.98 o 
   4   3   0     1157.06     1133.79     26.31 o 
   5   3   0      184.80      206.96     16.95 o 
   6   3   0      666.30      737.22     31.54 o 
   7   3   0       78.60       49.63     32.81 o 
   0   4   0      102.13      136.06      7.26 o 
   1   4   0      574.91      615.78     12.82 o 
   2   4   0    17149.30    16995.79    270.06 o 
   3   4   0     1796.59     1821.38     33.60 o 
   4   4   0     1366.37     1413.44     37.11 o 
   5   4   0     2181.29     2125.01    112.59 o 
   6   4   0     3913.70     3958.06    105.11 o 
   1   5   0      919.51      849.48     16.31 o 
   2   5   0        8.15        1.36      4.05 o 
   3   5   0     1401.28     1451.29     30.31 o 
   4   5   0     2513.50     2600.53     74.42 o 
   5   5   0      222.40      263.83     18.69 o 
   6   5   0     1221.92     1355.52     55.68 o 
   0   6   0      171.24      190.66     10.59 o 
   1   6   0      135.29      152.32      6.98 o 
   2   6   0    23572.29    24263.34    346.05 o 
   3   6   0       10.60       17.63      5.75 o 
   4   6   0        7.03       24.70      9.06 o 
   5   6   0      162.52      181.97     18.30 o 
   6   6   0     3138.77     3045.35    152.28 o 
   1   7   0    10619.46    10361.70    147.65 o 
   2   7   0       59.95       57.50      7.07 o 
   3   7   0    10221.35     8627.05    398.48 o 
   4   7   0       31.23       49.16     10.97 o 
   5   7   0     2495.25     2552.01     82.61 o 
   6   7   0       20.27       28.98     16.97 o 
   0   8   0      819.51      789.87     24.88 o 
   1   8   0        5.82        4.16      4.36 o 
   2   8   0     8361.96     8162.05    155.76 o 
   3   8   0       94.08      117.64     12.95 o 
   4   8   0      244.47      304.00     21.42 o 
   5   8   0      406.56      428.09     49.97 o 
   6   8   0     1352.59     1453.28     66.76 o 
   1   9   0     1325.83     1249.38     32.67 o 
   2   9   0      284.21      291.41     15.85 o 
   3   9   0      450.73      446.64     33.17 o 
   4   9   0     1676.10     1572.16    110.12 o 
   5   9   0      222.90      247.01     29.09 o 
   6   9   0     1321.00     1354.04     82.13 o 
   0  10   0      477.40      469.09     22.94 o 
   1  10   0      234.07      244.80     14.73 o 
   2  10   0     4284.00     4180.02     88.42 o 
   3  10   0      118.43      114.58     14.28 o 
   4  10   0      649.60      712.29     43.26 o 
   5  10   0      891.15      879.04     48.35 o 
   1  11   0     2232.21     2171.41     42.09 o 
   2  11   0      405.58      406.36     22.51 o 
   3  11   0     1432.28     1341.59     53.01 o 
   4  11   0      631.78      655.44     40.76 o 
   5  11   0      572.96      596.11     41.51 o 
   0  12   0     4660.16     4591.42    107.22 o 
   1  12   0      388.27      399.57     16.59 o 
   2  12   0      400.63      421.79     24.14 o 
   3  12   0      318.14      335.63     28.23 o 
   4  12   0     2796.32     2759.99    171.25 o 
   5  12   0      863.07      873.03     58.01 o 
   1  13   0     3591.76     3439.56    113.17 o 
   2  13   0       53.60       57.06     17.53 o 
   3  13   0     1778.25     1779.60    135.56 o 
   4  13   0        3.84       29.79     17.24 o 
   0  14   0     9729.01     9736.68    345.28 o 
   1  14   0       75.48       99.70     12.76 o 
   2  14   0      472.05      436.04     31.13 o 
   3  14   0       14.85       28.09     15.92 o 
   1  15   0       27.93       67.21     16.32 o 
   2  15   0      176.86      205.40     23.54 o 
   3  15   0       95.84      129.16     21.72 o 
   0  16   0     3973.21     4513.47    220.91 o 
   1  16   0        0.68       25.68     17.92 o 
   2  16   0        0.66       48.76     17.50 o 
  -7   0   1      215.66      298.86     52.11 o 
  -5   0   1     2647.65     2491.09     67.87 o 
  -3   0   1      464.44      464.01     21.25 o 
  -1   0   1      507.64      538.77     15.23 o 
   1   0   1      651.93      802.11     19.89 o 
   3   0   1        3.51       19.59      7.58 o 
   5   0   1     1527.22     1416.15     46.26 o 
   7   0   1      843.81      971.63     68.66 o 
  -7   1   1       30.33       37.29     31.44 o 
  -6   1   1      336.38      344.58     20.12 o 
  -5   1   1       23.00       41.69      8.73 o 
  -4   1   1    23568.63    22979.94    318.86 o 
  -3   1   1     1040.30     1010.73     22.15 o 
  -2   1   1      174.81      240.61      8.90 o 
  -1   1   1     4790.44     5122.54     82.23 o 
   0   1   1    17738.18    18503.33    367.26 o 
   1   1   1      961.18     1079.28     18.84 o 
   2   1   1     4499.07     4436.29     65.91 o 
   3   1   1     3285.59     3230.32     52.83 o 
   4   1   1     2538.46     2405.45     55.18 o 
   5   1   1     1476.85     1461.00     40.68 o 
   6   1   1     4312.63     4269.35    135.61 o 
   7   1   1      376.92      465.31     33.68 o 
  -7   2   1      591.60      672.76     46.43 o 
  -6   2   1        2.26        0.07     11.60 o 
  -5   2   1     1664.76     1607.97     36.27 o 
  -4   2   1     1624.60     1638.92     33.56 o 
  -3   2   1      861.82      816.35     19.44 o 
  -2   2   1     3630.47     3708.52     55.99 o 
  -1   2   1     4964.73     5255.95     85.33 o 
   0   2   1       54.70       72.22      3.81 o 
   1   2   1      828.09      873.78     20.62 o 
   2   2   1     2239.32     2262.65     39.98 o 
   3   2   1        0.65       15.15      4.96 o 
   4   2   1     2068.23     2090.23     54.58 o 
   5   2   1       98.09      141.78     14.53 o 
   6   2   1      336.80      377.08     26.01 o 
   7   2   1      229.90      274.67     31.80 o 
  -7   3   1       40.00       49.19     33.16 o 
  -6   3   1     1393.61     1452.89     56.38 o 
  -5   3   1      631.92      678.31     34.01 o 
  -4   3   1     1332.61     1316.20     28.85 o 
  -3   3   1     4751.02     4866.10     74.56 o 
  -2   3   1    10627.65    10582.68    157.95 o 
  -1   3   1    33776.46    34650.30    538.20 o 
   0   3   1     7073.63     7034.68    104.09 o 
   1   3   1    18975.34    20012.47    346.40 o 
   2   3   1    14625.38    15101.20    222.31 o 
   3   3   1    11586.69    11715.29    166.12 o 
   4   3   1     1796.41     1744.33     56.66 o 
   5   3   1     5442.59     5221.14    101.22 o 
   6   3   1     2214.90     2372.96     86.41 o 
  -7   4   1       11.78       64.08     21.13 o 
  -6   4   1      108.02      132.44     25.92 o 
  -5   4   1       14.01       24.23     12.28 o 
  -4   4   1     1577.85     1584.98     32.71 o 
  -3   4   1       66.74       76.36      6.94 o 
  -2   4   1     2011.58     1827.30     36.07 o 
  -1   4   1     4784.16     4776.65     73.11 o 
   0   4   1    10541.33    10673.45    146.27 o 
   1   4   1       84.96      103.26      6.16 o 
   2   4   1    11542.50    12146.05    180.88 o 
   3   4   1      183.95      180.03      9.99 o 
   4   4   1     4130.18     4235.33     95.02 o 
   5   4   1      380.06      415.93     23.46 o 
   6   4   1     3144.30     3058.55     80.27 o 
  -6   5   1     5584.96     5518.19    188.27 o 
  -5   5   1      772.10      791.94     40.97 o 
  -4   5   1        1.34       17.85      6.59 o 
  -3   5   1      368.64      369.85     14.56 o 
  -2   5   1    23128.45    23121.46    365.49 o 
  -1   5   1     3726.99     3636.50     52.68 o 
   0   5   1     3525.20     3379.68     49.96 o 
   1   5   1     2570.82     2600.11     43.04 o 
   2   5   1     7307.54     7252.83    108.60 o 
   3   5   1     1132.62     1072.61     24.13 o 
   4   5   1     2877.20     2902.40     73.25 o 
   5   5   1      165.58      178.51     15.99 o 
   6   5   1      410.80      496.02     30.63 o 
  -6   6   1        6.10       11.35     16.41 o 
  -5   6   1     2589.06     2573.39     84.47 o 
  -4   6   1        2.22       29.38      7.93 o 
  -3   6   1     3059.36     3002.93     57.24 o 
  -2   6   1        6.08       10.07      5.70 o 
  -1   6   1     4845.53     4816.79     65.07 o 
   0   6   1     2091.48     2041.89     33.03 o 
   1   6   1     1818.91     1853.86     31.00 o 
   2   6   1     2836.63     2919.61     56.93 o 
   3   6   1       64.18       83.91     10.99 o 
   4   6   1      601.21      629.65     26.64 o 
   5   6   1        5.51       22.24     11.02 o 
   6   6   1      859.24      869.77     47.07 o 
  -6   7   1     4269.46     4059.91    213.57 o 
  -5   7   1       25.44       63.51     16.39 o 
  -4   7   1      548.63      610.96     38.75 o 
  -3   7   1        9.06       16.02      6.44 o 
  -2   7   1    10733.65    10703.09    215.45 o 
  -1   7   1       32.52       34.62      4.48 o 
   0   7   1     5756.27     5530.72     80.69 o 
   1   7   1      566.73      606.28     14.97 o 
   2   7   1     1864.76     1888.78     60.25 o 
   3   7   1        3.72       28.05      9.20 o 
   4   7   1     6525.91     6487.39    120.65 o 
   5   7   1      250.68      264.38     24.24 o 
   6   7   1        0.19        2.12     17.56 o 
  -6   8   1       24.72       72.63     19.87 o 
  -5   8   1     2684.16     2666.89     80.60 o 
  -4   8   1      264.02      264.41     25.02 o 
  -3   8   1     4292.88     4249.54     87.42 o 
  -2   8   1      428.21      425.93     14.79 o 
  -1   8   1     5199.71     5119.46     76.61 o 
   0   8   1     2625.13     2490.53     52.83 o 
   1   8   1     3352.79     3324.77     52.86 o 
   2   8   1     2125.85     1971.53     87.00 o 
   3   8   1        8.86       12.40     12.28 o 
   4   8   1      965.49      961.20     38.11 o 
   5   8   1       13.09       36.61     16.73 o 
   6   8   1      733.76      723.28     44.41 o 
  -6   9   1     2237.76     2306.91     87.57 o 
  -5   9   1      593.69      609.15     39.88 o 
  -4   9   1      370.64      384.32     29.96 o 
  -3   9   1     1384.46     1365.07     53.58 o 
  -2   9   1     4072.05     3741.72    153.68 o 
  -1   9   1     2211.48     2095.34     36.92 o 
   0   9   1     4794.46     4646.32     71.14 o 
   1   9   1     3120.11     3058.59     56.03 o 
   2   9   1     3528.95     3357.43     73.60 o 
   3   9   1     1483.88     1437.85     49.98 o 
   4   9   1     4227.06     4191.74    119.32 o 
   5   9   1      668.86      647.04     41.12 o 
  -5  10   1       85.35      100.10     21.02 o 
  -4  10   1      759.58      711.12     42.33 o 
  -3  10   1       43.26       72.80     16.85 o 
  -2  10   1     2514.58     2421.51     59.51 o 
  -1  10   1      327.41      342.02     15.45 o 
   0  10   1     6424.60     6322.02    141.93 o 
   1  10   1        0.11        6.32      5.71 o 
   2  10   1     8623.17     8397.55    161.46 o 
   3  10   1       91.32       94.17     13.85 o 
   4  10   1     3883.25     3818.83    130.65 o 
   5  10   1        0.43       14.82     15.95 o 
  -5  11   1      166.58      116.86     21.24 o 
  -4  11   1      896.75      952.42     48.05 o 
  -3  11   1     1784.10     1764.44    103.68 o 
  -2  11   1     3000.82     2977.10     75.80 o 
  -1  11   1     2152.30     2127.01     56.77 o 
   0  11   1     2020.79     1991.33     52.04 o 
   1  11   1     2079.67     1950.24     99.81 o 
   2  11   1     2991.20     2881.02     73.13 o 
   3  11   1     2787.17     2581.96     65.62 o 
   4  11   1      376.78      491.91     42.35 o 
   5  11   1     1050.66     1110.52     55.95 o 
  -5  12   1     1600.87     1573.53     75.52 o 
  -4  12   1       61.82      104.32     20.08 o 
  -3  12   1     2046.35     2090.64    122.51 o 
  -2  12   1      142.78      178.43     19.83 o 
  -1  12   1     2178.79     2143.27     67.49 o 
   0  12   1      312.94      326.09     15.31 o 
   1  12   1      647.33      616.60     30.80 o 
   2  12   1      468.70      459.02     26.49 o 
   3  12   1       34.61       20.45     18.02 o 
   4  12   1      117.64      181.79     32.94 o 
  -4  13   1     3756.17     3775.71    386.19 o 
  -3  13   1      133.33      150.45     21.10 o 
  -2  13   1      163.67      199.82     21.17 o 
  -1  13   1      683.73      693.87     26.99 o 
   0  13   1     2709.47     2749.75     55.06 o 
   1  13   1      749.78      728.80     30.08 o 
   2  13   1      603.15      643.15     30.77 o 
   3  13   1      312.63      303.00     39.10 o 
   4  13   1      171.38      238.79     28.34 o 
  -4  14   1        0.92        6.28     17.93 o 
  -3  14   1      281.36      291.11     40.46 o 
  -2  14   1      173.31      195.60     22.11 o 
  -1  14   1      326.45      377.80     26.94 o 
   0  14   1      318.45      381.59     19.27 o 
   1  14   1        4.52       17.89     10.69 o 
   2  14   1      436.96      453.15     34.37 o 
   3  14   1      110.37      140.19     21.43 o 
  -3  15   1      240.05      318.94     42.70 o 
  -2  15   1      248.68      295.84     26.21 o 
  -1  15   1      418.83      517.21     29.02 o 
   0  15   1     2635.10     2717.17     91.13 o 
   1  15   1      390.65      408.07     36.11 o 
   2  15   1      344.61      409.92     31.72 o 
   3  15   1     1038.69     1016.30     53.95 o 
  -2  16   1      624.23      716.40     61.23 o 
  -1  16   1        5.50       30.87     16.84 o 
   0  16   1     1281.73     1232.07     74.00 o 
   1  16   1       30.48       86.18     22.40 o 
   2  16   1      806.44      872.66     66.69 o 
  -6   0   2      550.10      562.97     48.54 o 
  -4   0   2     4184.38     3890.64     91.05 o 
  -2   0   2    16004.29    16488.52    319.38 o 
   0   0   2      233.51      263.95     11.56 o 
   2   0   2    38834.90    41999.96    800.89 o 
   4   0   2       32.71       47.45     10.98 o 
   6   0   2     7854.26     7356.14    244.59 o 
  -7   1   2       45.24       68.51     34.70 o 
  -6   1   2     1012.83     1043.79     49.77 o 
  -5   1   2      308.83      305.28     16.34 o 
  -4   1   2      189.12      197.34     11.87 o 
  -3   1   2     1668.74     1581.80     30.07 o 
  -2   1   2      162.84      161.13      8.08 o 
  -1   1   2     1095.43     1160.70     19.89 o 
   0   1   2     1593.28     1652.70     37.46 o 
   1   1   2    15862.94    17433.33    252.25 o 
   2   1   2       76.51      108.06      7.07 o 
   3   1   2     4689.38     4708.41     72.71 o 
   4   1   2      224.82      247.74     13.29 o 
   5   1   2     5361.92     5281.14    111.56 o 
   6   1   2      400.70      406.23     31.04 o 
  -7   2   2     1516.06     1531.93     55.64 o 
  -6   2   2      961.61      991.04     35.28 o 
  -5   2   2     3256.70     3146.60     56.92 o 
  -4   2   2     3172.83     3071.08     53.24 o 
  -3   2   2     6073.01     5855.14     87.70 o 
  -2   2   2    17274.55    17797.01    260.39 o 
  -1   2   2    12701.20    13380.93    229.48 o 
   0   2   2     6967.82     7202.20     99.39 o 
   1   2   2     8565.12     9456.55    167.72 o 
   2   2   2    17034.31    17642.82    258.23 o 
   3   2   2     1162.53     1071.94     22.88 o 
   4   2   2      423.59      452.85     18.90 o 
   5   2   2      523.38      511.60     25.44 o 
   6   2   2     2942.02     2940.10     75.02 o 
  -7   3   2       98.70      143.89     23.87 o 
  -6   3   2     2964.43     2947.81     83.49 o 
  -5   3   2     1484.68     1443.26     35.74 o 
  -4   3   2     3096.26     2925.25     51.05 o 
  -3   3   2      176.97      181.94      9.38 o 
  -2   3   2     4997.66     4959.03     77.38 o 
  -1   3   2      114.79      107.53      8.60 o 
   0   3   2     7877.92     8088.86    110.21 o 
   1   3   2        9.18       15.89      4.20 o 
   2   3   2     1392.32     1434.65     45.50 o 
   3   3   2       94.05      111.50      7.08 o 
   4   3   2       15.82       35.89      9.29 o 
   5   3   2      517.79      522.14     26.11 o 
   6   3   2      567.55      664.65     34.63 o 
  -7   4   2     1083.22     1152.39     53.67 o 
  -6   4   2     3168.41     3137.13    168.51 o 
  -5   4   2     3550.52     3438.95     80.48 o 
  -4   4   2     1009.57      997.99     27.75 o 
  -3   4   2     7094.88     7042.45    103.73 o 
  -2   4   2    14685.89    14787.33    236.42 o 
  -1   4   2     1347.72     1290.81     25.75 o 
   0   4   2     6582.80     6521.07     84.90 o 
   1   4   2     1846.97     1860.02     35.32 o 
   2   4   2     4424.36     4244.44     84.28 o 
   3   4   2      224.31      239.22     16.46 o 
   4   4   2     3746.12     3703.71     95.01 o 
   5   4   2      257.82      271.70     19.36 o 
   6   4   2      459.48      513.19     27.63 o 
  -6   5   2     1018.54     1039.88     49.86 o 
  -5   5   2      301.47      339.71     20.74 o 
  -4   5   2     4030.06     3954.36     77.03 o 
  -3   5   2      375.86      391.09     14.86 o 
  -2   5   2    10073.02     9816.60    160.69 o 
  -1   5   2     2007.69     1872.03     37.04 o 
   0   5   2     7440.70     7314.10    103.13 o 
   1   5   2     1289.03     1282.78     27.17 o 
   2   5   2     3510.80     3436.94     71.32 o 
   3   5   2     4815.51     4570.66     94.63 o 
   4   5   2     1604.36     1564.00     41.31 o 
   5   5   2     1193.03     1300.37     65.67 o 
   6   5   2       47.08       35.71     13.35 o 
  -6   6   2     1079.76     1135.93     75.25 o 
  -5   6   2      280.25      278.47     27.22 o 
  -4   6   2     4990.47     4876.07     91.98 o 
  -3   6   2       87.68      109.29      8.96 o 
  -2   6   2       51.31       88.41      6.95 o 
  -1   6   2      598.34      644.47     14.09 o 
   0   6   2    20980.87    20256.98    301.38 o 
   1   6   2      573.23      568.14     14.62 o 
   2   6   2       63.03       73.08     10.78 o 
   3   6   2      324.56      327.25     20.97 o 
   4   6   2    13782.57    13362.75    227.84 o 
   5   6   2      742.19      766.75     38.13 o 
   6   6   2       25.82       73.52     16.68 o 
  -6   7   2       80.43       75.72     19.74 o 
  -5   7   2      308.93      354.20     29.72 o 
  -4   7   2      111.72      116.42     12.53 o 
  -3   7   2      230.94      239.77     16.35 o 
  -2   7   2      278.74      287.15     14.54 o 
  -1   7   2     2852.61     2840.54     44.74 o 
   0   7   2      134.43      150.34      8.24 o 
   1   7   2     2937.79     2932.77     58.78 o 
   2   7   2       90.02      121.28     11.77 o 
   3   7   2     4756.93     4784.71    100.50 o 
   4   7   2      219.46      220.26     19.58 o 
   5   7   2     3492.68     3433.74    103.87 o 
   6   7   2      192.24      265.92     35.62 o 
  -6   8   2      462.39      525.66     38.03 o 
  -5   8   2      538.70      562.81     53.70 o 
  -4   8   2     5169.40     5189.66    110.40 o 
  -3   8   2     1687.42     1649.45     79.16 o 
  -2   8   2        0.53       10.25      4.98 o 
  -1   8   2      236.41      244.29     10.27 o 
   0   8   2    14448.98    13989.33    195.14 o 
   1   8   2      450.77      437.56     15.14 o 
   2   8   2        5.16       17.32     10.16 o 
   3   8   2       21.61       47.05     11.14 o 
   4   8   2     7382.05     7351.46    136.75 o 
   5   8   2       70.89       84.35     16.75 o 
   6   8   2       22.95       38.27     20.40 o 
  -6   9   2     1112.56     1151.38     59.55 o 
  -5   9   2       47.75       71.91     18.04 o 
  -4   9   2     3308.22     3340.11     94.39 o 
  -3   9   2      862.03      873.24     26.92 o 
  -2   9   2     6451.69     6114.88    205.30 o 
  -1   9   2      347.21      376.81     13.29 o 
   0   9   2     4640.15     4417.22     68.65 o 
   1   9   2      774.87      782.85     21.06 o 
   2   9   2     2053.46     1869.89     51.17 o 
   3   9   2      273.13      315.10     21.91 o 
   4   9   2     1440.20     1414.82     46.19 o 
   5   9   2      276.89      318.33     50.44 o 
  -5  10   2     1394.21     1416.57     59.03 o 
  -4  10   2     1306.65     1377.47     68.00 o 
  -3  10   2     2170.34     2270.63    178.89 o 
  -2  10   2     2691.81     2637.44     75.72 o 
  -1  10   2      649.31      644.13     18.30 o 
   0  10   2     2434.51     2305.19     41.25 o 
   1  10   2      366.87      360.95     15.52 o 
   2  10   2     1886.04     1755.78     64.28 o 
   3  10   2       86.08       88.04     13.34 o 
   4  10   2     1282.00     1325.23     46.89 o 
   5  10   2      177.42      230.90     26.16 o 
  -5  11   2      513.67      567.45     39.16 o 
  -4  11   2     1481.18     1435.89     88.87 o 
  -3  11   2      106.32      110.70     18.33 o 
  -2  11   2     4312.73     4200.77    141.43 o 
  -1  11   2       32.51       36.58      8.04 o 
   0  11   2     3283.58     3161.90     54.05 o 
   1  11   2      228.13      232.90     15.43 o 
   2  11   2      202.72      226.74     18.40 o 
   3  11   2        6.03       46.81     11.73 o 
   4  11   2      406.05      416.82     27.85 o 
   5  11   2      298.21      352.94     33.10 o 
  -5  12   2      759.01      783.75     47.04 o 
  -4  12   2       87.48      139.18     21.20 o 
  -3  12   2     1461.15     1424.07    105.28 o 
  -2  12   2     4923.95     4824.85    222.07 o 
  -1  12   2      630.92      650.06     26.35 o 
   0  12   2        5.55        2.68      6.66 o 
   1  12   2     1368.09     1302.10     44.53 o 
   2  12   2     6540.17     6257.52    152.75 o 
   3  12   2      112.20      125.10     16.00 o 
   4  12   2       13.99       75.85     17.98 o 
  -4  13   2        1.61       51.70     17.90 o 
  -3  13   2      101.36      135.17     20.56 o 
  -2  13   2       58.49       61.94     15.84 o 
  -1  13   2      922.91      949.87     31.12 o 
   0  13   2       36.49       40.70      8.68 o 
   1  13   2     3477.91     3388.56     78.32 o 
   2  13   2       70.42       65.24     13.52 o 
   3  13   2      806.16      873.45     45.54 o 
   4  13   2      224.45      249.95     26.75 o 
  -3  14   2       13.40        3.13     15.20 o 
  -2  14   2     2219.02     2092.47    120.47 o 
  -1  14   2       95.82      154.59     16.49 o 
   0  14   2      245.29      298.41     33.33 o 
   1  14   2       92.07      105.13     13.34 o 
   2  14   2     4524.95     4411.11    170.33 o 
   3  14   2       11.57       12.12     17.14 o 
  -3  15   2      430.01      412.55     32.97 o 
  -2  15   2      904.65     1017.96     79.19 o 
  -1  15   2      310.84      365.81     31.12 o 
   0  15   2      343.27      390.79     27.89 o 
   1  15   2      996.70     1061.83     67.52 o 
   2  15   2       28.00       52.01     17.21 o 
  -2  16   2      830.81     1022.02     66.88 o 
  -1  16   2     1184.06     1145.41     52.44 o 
   0  16   2      689.69      762.51     39.47 o 
   1  16   2     1160.65     1278.94     65.66 o 
  -7   0   3     2641.91     2672.87    110.08 o 
  -5   0   3     3345.73     3125.76     80.11 o 
  -3   0   3    19608.41    20293.12    396.32 o 
  -1   0   3    13018.90    13353.65    296.52 o 
   1   0   3    15262.80    16587.77    451.16 o 
   3   0   3     2914.80     3003.10     71.09 o 
   5   0   3      145.69      124.90     31.65 o 
  -7   1   3      217.16      300.08     53.98 o 
  -6   1   3     3564.01     3574.36     84.45 o 
  -5   1   3     1236.76     1197.82     32.88 o 
  -4   1   3       31.41       33.66      7.27 o 
  -3   1   3     1298.98     1332.69     39.87 o 
  -2   1   3    24419.21    24841.85    337.14 o 
  -1   1   3      998.83      985.21     19.76 o 
   0   1   3      123.80      119.38      7.55 o 
   1   1   3      380.31      444.56     10.38 o 
   2   1   3    16680.92    17182.59    252.14 o 
   3   1   3       79.88      117.34      8.13 o 
   4   1   3      324.91      366.38     27.42 o 
   5   1   3       10.09       13.02     11.27 o 
   6   1   3     3928.06     3667.60    101.46 o 
  -7   2   3      740.38      857.84     64.25 o 
  -6   2   3      103.15      125.82     15.50 o 
  -5   2   3      505.89      485.76     24.11 o 
  -4   2   3       13.22       21.73      7.07 o 
  -3   2   3     4950.93     4821.49     73.58 o 
  -2   2   3     2140.47     2174.50     40.24 o 
  -1   2   3     4046.42     4000.29     73.74 o 
   0   2   3     6505.01     6970.11    112.42 o 
   1   2   3     6230.53     6537.98     95.93 o 
   2   2   3     5810.97     5948.43    100.56 o 
   3   2   3      390.51      436.83     14.97 o 
   4   2   3     7695.46     7437.74    133.64 o 
   5   2   3      503.15      519.71     29.44 o 
   6   2   3     2554.96     2522.03     78.01 o 
  -7   3   3      427.15      559.92     42.86 o 
  -6   3   3     4097.59     4055.52     97.70 o 
  -5   3   3      845.09      835.31     31.00 o 
  -4   3   3     1268.40     1226.32     40.58 o 
  -3   3   3      129.52      142.27      8.68 o 
  -2   3   3     5935.06     5606.56    104.04 o 
  -1   3   3       40.00       56.12      5.99 o 
   0   3   3     4591.70     4577.30     61.10 o 
   1   3   3     3313.52     3481.52     55.20 o 
   2   3   3     6122.39     6052.22    115.08 o 
   3   3   3     1241.70     1141.62     35.02 o 
   4   3   3     3559.61     3467.70     74.62 o 
   5   3   3     1175.05     1150.00     37.82 o 
   6   3   3      679.72      726.47     41.96 o 
  -6   4   3      667.12      676.41     39.81 o 
  -5   4   3     1676.12     1652.99     43.29 o 
  -4   4   3      564.07      561.40     23.93 o 
  -3   4   3      622.00      618.56     22.18 o 
  -2   4   3       86.16      100.41      9.33 o 
  -1   4   3     2739.54     2590.44     51.56 o 
   0   4   3     2293.34     2351.91     34.10 o 
   1   4   3       32.62       45.71      4.73 o 
   2   4   3     3118.00     3157.33     85.65 o 
   3   4   3      627.06      629.98     26.03 o 
   4   4   3     3961.74     3769.84     77.28 o 
   5   4   3      367.51      380.76     23.62 o 
   6   4   3     2224.81     2150.35     62.42 o 
  -6   5   3      238.70      295.09     28.13 o 
  -5   5   3       12.43       32.73     11.02 o 
  -4   5   3     6986.70     6847.91    122.57 o 
  -3   5   3     1014.43      968.52     29.78 o 
  -2   5   3      258.26      261.24     15.93 o 
  -1   5   3      102.91       96.26      6.04 o 
   0   5   3    23023.26    23454.41    294.79 o 
   1   5   3     4118.67     4161.31     72.79 o 
   2   5   3     1560.19     1583.34     39.81 o 
   3   5   3     2963.21     2839.88     73.58 o 
   4   5   3     5627.29     5391.48    103.64 o 
   5   5   3     1832.17     1937.71     51.10 o 
   6   5   3       68.10      111.71     17.72 o 
  -6   6   3      676.48      804.35     45.09 o 
  -5   6   3     2671.63     2692.96     61.14 o 
  -4   6   3     1350.32     1306.44     35.64 o 
  -3   6   3     2640.86     2425.79    110.03 o 
  -2   6   3      866.38      876.73     26.27 o 
  -1   6   3    12024.86    12237.75    184.14 o 
   0   6   3      285.37      306.59     12.10 o 
   1   6   3     3036.49     3063.02     68.72 o 
   2   6   3      389.10      381.89     19.53 o 
   3   6   3     4089.05     4059.56     89.87 o 
   4   6   3        5.99       18.15     10.80 o 
   5   6   3      215.18      242.73     19.67 o 
   6   6   3       11.40       35.36     14.05 o 
  -6   7   3      562.68      671.64     41.55 o 
  -5   7   3       92.62       80.62     18.33 o 
  -4   7   3    13563.44    13503.95    226.01 o 
  -3   7   3     1078.61      999.02     33.50 o 
  -2   7   3       24.55       42.83      8.31 o 
  -1   7   3      134.64      156.81     12.00 o 
   0   7   3    22163.48    21698.75    373.91 o 
   1   7   3        0.68       16.50      5.56 o 
   2   7   3      165.19      176.19     14.34 o 
   3   7   3      129.17      144.50     15.02 o 
   4   7   3     3602.44     3568.07     84.07 o 
   5   7   3      142.29      170.19     17.57 o 
   6   7   3      725.62      751.14     46.74 o 
  -6   8   3      283.46      301.61     29.24 o 
  -5   8   3     1030.35     1050.48     93.55 o 
  -4   8   3      196.32      208.32     18.20 o 
  -3   8   3     2319.37     2191.52     53.54 o 
  -2   8   3      343.61      323.14     16.63 o 
  -1   8   3     6020.12     5920.85     86.28 o 
   0   8   3        7.15       16.68      5.69 o 
   1   8   3     1460.52     1515.79     34.10 o 
   2   8   3      182.85      190.54     15.74 o 
   3   8   3     4199.70     4091.74     90.40 o 
   4   8   3      132.81      152.38     17.65 o 
   5   8   3      110.61      148.44     17.02 o 
  -6   9   3       31.75       54.44     19.56 o 
  -5   9   3       26.91       52.62     17.16 o 
  -4   9   3     5736.89     5647.62    283.81 o 
  -3   9   3      698.61      719.70     25.04 o 
  -2   9   3     1259.59     1243.88     31.01 o 
  -1   9   3     1612.46     1388.29     61.74 o 
   0   9   3     6009.05     5592.34    101.91 o 
   1   9   3     2802.52     2700.33     54.13 o 
   2   9   3      379.91      378.10     21.65 o 
   3   9   3     4634.42     4483.76     98.59 o 
   4   9   3     2028.35     2015.20     58.16 o 
   5   9   3     2447.94     2457.49     69.28 o 
  -5  10   3       78.69      114.30     20.29 o 
  -4  10   3     1144.33      995.37     53.45 o 
  -3  10   3       62.55       68.44     10.75 o 
  -2  10   3        6.08        4.84      8.30 o 
  -1  10   3      424.20      445.39     26.02 o 
   0  10   3       95.23      109.71      9.08 o 
   1  10   3      197.96      210.18     15.97 o 
   2  10   3      262.71      285.03     19.33 o 
   3  10   3      157.42      177.77     20.90 o 
   4  10   3     1565.61     1573.82     51.15 o 
   5  10   3      249.92      280.40     29.71 o 
  -5  11   3      111.79       87.70     21.69 o 
  -4  11   3        2.36       35.45     15.77 o 
  -3  11   3      124.16      163.53     13.99 o 
  -2  11   3     5151.11     5084.02    135.35 o 
  -1  11   3      215.51      248.39     17.90 o 
   0  11   3      487.31      542.57     23.60 o 
   1  11   3      302.50      306.60     26.66 o 
   2  11   3     4121.02     3965.75     88.28 o 
   3  11   3     2067.33     1956.26     63.53 o 
   4  11   3      770.96      775.89     45.16 o 
  -4  12   3      165.42      185.92     33.69 o 
  -3  12   3     2104.96     2089.23    130.78 o 
  -2  12   3      104.84      125.45     16.46 o 
  -1  12   3      499.01      515.32     25.42 o 
   0  12   3      847.65      850.21     30.21 o 
   1  12   3     1762.37     1758.62     56.16 o 
   2  12   3      826.35      807.99     34.37 o 
   3  12   3      891.50      915.66     41.77 o 
   4  12   3     1162.17     1185.98     46.83 o 
  -4  13   3      257.55      261.08     26.40 o 
  -3  13   3      395.33      437.72     34.50 o 
  -2  13   3     4993.77     5150.97    209.75 o 
  -1  13   3      329.89      336.87     22.24 o 
   0  13   3       49.91       38.79     12.73 o 
   1  13   3       74.40       95.66     14.16 o 
   2  13   3     5823.33     5668.57    120.99 o 
   3  13   3      172.79      178.21     19.08 o 
  -3  14   3     2980.30     3114.02    153.56 o 
  -2  14   3       90.71      106.68     17.99 o 
  -1  14   3     2048.90     1979.16     59.45 o 
   0  14   3      343.13      338.59     31.26 o 
   1  14   3     1608.45     1613.07     62.30 o 
   2  14   3      367.04      429.18     27.69 o 
   3  14   3      226.60      260.28     22.45 o 
  -2  15   3     2112.62     2196.31    121.83 o 
  -1  15   3        0.53       33.69     13.45 o 
   0  15   3       34.29       32.14     15.48 o 
   1  15   3      114.51      136.77     21.87 o 
   2  15   3     1581.58     1771.49     54.98 o 
  -1  16   3      303.73      299.31     36.31 o 
   0  16   3     1172.12     1264.01     50.48 o 
   1  16   3      351.04      434.28     36.24 o 
  -6   0   4     4186.99     4335.90    330.30 o 
  -4   0   4      708.41      734.42     31.02 o 
  -2   0   4    14915.84    15270.12    298.29 o 
   0   0   4     9831.69    10607.20    291.94 o 
   2   0   4     5001.70     5210.71    110.13 o 
   4   0   4     2961.58     2939.54     93.68 o 
   6   0   4        5.76       22.41     22.06 o 
  -7   1   4     2579.84     2582.66    104.05 o 
  -6   1   4     1132.50     1158.04     60.35 o 
  -5   1   4     1184.27     1155.21     35.08 o 
  -4   1   4     2938.50     2838.58     62.10 o 
  -3   1   4     1762.91     1689.00     31.66 o 
  -2   1   4     4009.57     3893.84     60.83 o 
  -1   1   4      951.44      947.33     20.34 o 
   0   1   4     6652.83     7369.85    145.47 o 
   1   1   4        0.19        8.44      5.29 o 
   2   1   4     3901.10     4084.92     72.27 o 
   3   1   4     7412.96     7669.22    113.37 o 
   4   1   4     1009.78     1021.63     45.67 o 
   5   1   4     1596.26     1547.85     55.68 o 
   6   1   4      264.00      288.14     26.91 o 
  -7   2   4       10.54       93.28     23.87 o 
  -6   2   4     3716.56     3614.07     93.95 o 
  -5   2   4       91.01       94.63     13.39 o 
  -4   2   4      612.15      612.70     21.38 o 
  -3   2   4      347.66      368.49     12.43 o 
  -2   2   4    12418.85    12326.17    182.74 o 
  -1   2   4     2713.10     2735.86     48.75 o 
   0   2   4     5453.16     5755.59    103.70 o 
   1   2   4      769.90      740.48     21.26 o 
   2   2   4     5388.33     5638.02     96.47 o 
   3   2   4      707.79      748.19     21.84 o 
   4   2   4     4378.24     4227.30     94.59 o 
   5   2   4     1482.54     1453.93     47.31 o 
   6   2   4      105.17      148.25     21.24 o 
  -6   3   4     1487.61     1577.20     44.83 o 
  -5   3   4        0.28       14.05     10.14 o 
  -4   3   4     7299.88     7060.92    125.59 o 
  -3   3   4     1152.66     1179.46     26.32 o 
  -2   3   4    11855.97    11746.55    207.67 o 
  -1   3   4      716.68      713.06     15.54 o 
   0   3   4    12841.21    13132.19    230.58 o 
   1   3   4     1820.43     1942.39     34.24 o 
   2   3   4    13564.36    14272.94    274.32 o 
   3   3   4      132.81      133.51     12.98 o 
   4   3   4     3423.86     3294.26     72.86 o 
   5   3   4      492.94      553.59     31.89 o 
   6   3   4      618.95      651.49     40.52 o 
  -6   4   4      479.85      559.75     30.67 o 
  -5   4   4     1305.32     1333.75     39.15 o 
  -4   4   4     4995.81     4775.30     90.65 o 
  -3   4   4     4263.07     4096.26     92.10 o 
  -2   4   4     2364.60     2167.11     47.61 o 
  -1   4   4     8135.24     8396.84    136.28 o 
   0   4   4     7711.20     7849.73    108.86 o 
   1   4   4     5671.33     5748.87     89.13 o 
   2   4   4     1946.57     1940.79     58.44 o 
   3   4   4     4791.21     4648.34    103.56 o 
   4   4   4     5037.98     4522.65    159.88 o 
   5   4   4     2107.08     2055.12     58.17 o 
   6   4   4      690.10      680.78     41.72 o 
  -6   5   4        7.17       55.33     15.87 o 
  -5   5   4     2423.50     2274.15     54.68 o 
  -4   5   4      683.84      644.35     26.16 o 
  -3   5   4        3.14       -1.74      7.27 o 
  -2   5   4     2192.33     2170.72     48.53 o 
  -1   5   4      528.25      521.09     16.72 o 
   0   5   4     1336.18     1303.85     22.25 o 
   1   5   4      485.20      462.40     18.26 o 
   2   5   4     1898.57     1840.08     45.32 o 
   3   5   4      311.60      331.99     20.56 o 
   4   5   4      266.62      300.59     20.21 o 
   5   5   4     2624.22     2526.18     74.85 o 
   6   5   4       56.87      124.49     19.43 o 
  -6   6   4        4.53       71.52     18.95 o 
  -5   6   4     1015.04     1038.04     36.49 o 
  -4   6   4     6314.54     5845.37    118.74 o 
  -3   6   4      915.99      863.04     29.24 o 
  -2   6   4     2062.77     1942.05     45.43 o 
  -1   6   4     2426.30     2305.73     43.31 o 
   0   6   4     2902.98     2836.75     42.04 o 
   1   6   4     3579.45     3608.57     65.99 o 
   2   6   4     5884.31     5642.43    179.89 o 
   3   6   4     1183.41     1120.19     36.58 o 
   4   6   4       16.35       30.93     12.75 o 
   5   6   4      354.85      415.74     25.81 o 
   6   6   4     4786.13     4755.12    112.07 o 
  -6   7   4      122.78      134.95     22.61 o 
  -5   7   4     2206.10     2229.70     55.26 o 
  -4   7   4      350.32      337.55     22.48 o 
  -3   7   4      228.77      239.09     17.33 o 
  -2   7   4      308.15      286.49     17.02 o 
  -1   7   4      707.10      725.35     20.10 o 
   0   7   4       73.75       66.74      6.25 o 
   1   7   4      418.86      458.24     17.31 o 
   2   7   4      649.62      629.99     26.34 o 
   3   7   4      193.71      233.62     19.11 o 
   4   7   4      376.50      371.01     25.91 o 
   5   7   4     1140.56     1183.96     42.78 o 
  -6   8   4       13.47       26.19     18.22 o 
  -5   8   4      627.75      629.14     50.86 o 
  -4   8   4     3326.99     3318.53     77.10 o 
  -3   8   4     2051.02     1924.67     49.80 o 
  -2   8   4      318.32      326.89     17.53 o 
  -1   8   4     3015.48     3043.83     75.89 o 
   0   8   4     3369.51     3349.56     83.48 o 
   1   8   4     1664.21     1579.15     40.68 o 
   2   8   4     6656.56     6303.17    239.17 o 
   3   8   4     1877.93     1829.88     51.33 o 
   4   8   4        5.48       17.15     12.86 o 
   5   8   4      390.00      457.64     31.89 o 
  -5   9   4      835.17      849.91     46.47 o 
  -4   9   4      292.33      309.92     22.20 o 
  -3   9   4       66.42       82.60     12.72 o 
  -2   9   4     1114.22      999.90     52.38 o 
  -1   9   4      741.41      727.21     25.86 o 
   0   9   4     1312.39     1276.56     46.10 o 
   1   9   4      759.20      761.89     27.66 o 
   2   9   4     1458.67     1500.73     71.88 o 
   3   9   4        2.17       20.03     11.33 o 
   4   9   4      449.25      456.46     29.62 o 
   5   9   4      140.90      188.28     19.47 o 
  -5  10   4     2426.00     2232.82    150.93 o 
  -4  10   4      565.79      625.73     38.38 o 
  -3  10   4     2073.61     2068.55     50.94 o 
  -2  10   4     1340.06     1302.82     33.47 o 
  -1  10   4     7914.08     7673.77    185.94 o 
   0  10   4     2678.98     2647.79     59.03 o 
   1  10   4     7045.20     6773.31    133.26 o 
   2  10   4     1429.01     1380.24     44.02 o 
   3  10   4     3337.16     3254.06     89.47 o 
   4  10   4     1539.75     1570.43     60.77 o 
   5  10   4     1149.63     1287.72     75.43 o 
  -5  11   4        2.41       32.48     17.64 o 
  -4  11   4      938.50      980.95     48.29 o 
  -3  11   4      783.60      817.67     40.94 o 
  -2  11   4     2513.75     2460.32     84.22 o 
  -1  11   4      114.70      118.17     13.91 o 
   0  11   4     3205.86     3131.47     69.15 o 
   1  11   4      645.59      629.26     37.52 o 
   2  11   4     1780.17     1829.09     51.03 o 
   3  11   4        9.35       16.25     11.78 o 
   4  11   4      346.39      430.14     35.19 o 
  -4  12   4      322.62      303.18     27.24 o 
  -3  12   4       13.81       20.31     12.14 o 
  -2  12   4     2838.87     2665.43     64.95 o 
  -1  12   4      571.18      594.99     27.49 o 
   0  12   4     1626.51     1596.95     50.97 o 
   1  12   4      285.94      309.62     30.92 o 
   2  12   4        4.94       24.12     13.18 o 
   3  12   4      422.85      438.63     27.68 o 
   4  12   4     3042.36     2953.53     87.96 o 
  -4  13   4      939.20     1022.28     75.22 o 
  -3  13   4      685.89      726.79     72.72 o 
  -2  13   4     1311.56     1329.82     65.71 o 
  -1  13   4       39.02       49.60     13.26 o 
   0  13   4      409.04      396.61     27.04 o 
   1  13   4       36.18       27.74     16.30 o 
   2  13   4      911.26      860.22     37.05 o 
   3  13   4     1009.32      986.88     42.33 o 
  -3  14   4      394.57      435.47     32.99 o 
  -2  14   4     2086.16     2159.79     95.06 o 
  -1  14   4      597.16      603.37     48.53 o 
   0  14   4      530.75      553.49     33.05 o 
   1  14   4     1445.97     1445.71     58.76 o 
   2  14   4      693.58      747.78     35.85 o 
  -2  15   4      516.39      518.84     39.42 o 
  -1  15   4      248.41      265.33     28.55 o 
   0  15   4      851.18      933.66     43.60 o 
   1  15   4        9.39       25.28     16.27 o 
   2  15   4      340.82      346.30     33.07 o 
  -5   0   5     3125.48     3123.28    118.84 o 
  -3   0   5     2162.31     2097.44     58.55 o 
  -1   0   5    13756.31    13489.01    495.87 o 
   1   0   5    11575.51    12542.67    268.99 o 
   3   0   5    16600.72    16736.25    333.09 o 
   5   0   5     1933.96     1892.19     91.64 o 
  -6   1   5      995.16     1067.93     81.04 o 
  -5   1   5      232.89      276.34     23.44 o 
  -4   1   5     4068.82     4012.90     78.06 o 
  -3   1   5      643.54      699.78     23.50 o 
  -2   1   5      227.90      219.99      9.51 o 
  -1   1   5        9.59       11.81      5.44 o 
   0   1   5    13862.87    14206.63    275.89 o 
   1   1   5      289.17      339.26     11.46 o 
   2   1   5       86.07       96.00      8.37 o 
   3   1   5       19.87       32.30      6.89 o 
   4   1   5     9451.18     9194.75    188.29 o 
   5   1   5       93.22      145.71     20.60 o 
   6   1   5       76.61      127.78     21.08 o 
  -6   2   5     3716.21     3703.77    107.59 o 
  -5   2   5     1462.67     1456.63     40.55 o 
  -4   2   5     3893.39     3755.84     74.55 o 
  -3   2   5       47.97       83.34      8.39 o 
  -2   2   5     3168.88     2983.08     54.87 o 
  -1   2   5     5605.79     5752.86     96.58 o 
   0   2   5     4226.83     4497.77     84.01 o 
   1   2   5     1001.31     1089.20     24.04 o 
   2   2   5      110.53      137.34     12.78 o 
   3   2   5     2543.88     2550.07     59.53 o 
   4   2   5      433.81      469.37     28.12 o 
   5   2   5       77.52      105.99     19.13 o 
   6   2   5      385.97      444.40     34.66 o 
  -6   3   5      569.54      594.56     33.04 o 
  -5   3   5     1071.54     1057.50     43.01 o 
  -4   3   5     3336.52     3202.92     66.26 o 
  -3   3   5     2508.61     2479.23     51.72 o 
  -2   3   5     1983.72     2003.97     44.93 o 
  -1   3   5      423.41      458.66     12.98 o 
   0   3   5    14001.20    14209.34    266.18 o 
   1   3   5      332.17      395.27     13.51 o 
   2   3   5      605.79      654.09     19.47 o 
   3   3   5       47.18       66.75     10.92 o 
   4   3   5     5222.11     4887.43     96.62 o 
   5   3   5      671.31      682.96     49.16 o 
   6   3   5       31.78       65.24     18.75 o 
  -6   4   5     1931.87     1940.26     51.80 o 
  -5   4   5       21.02       29.05     11.69 o 
  -4   4   5     1287.29     1101.91     44.71 o 
  -3   4   5     2168.75     2072.13     49.48 o 
  -2   4   5     1498.70     1465.55     36.57 o 
  -1   4   5       26.20       30.51      4.27 o 
   0   4   5      873.70      877.17     20.51 o 
   1   4   5     7291.59     7575.35    116.52 o 
   2   4   5      634.94      734.91     26.01 o 
   3   4   5     1139.11     1049.89     34.46 o 
   4   4   5      176.79      192.80     17.22 o 
   5   4   5     1628.25     1570.08     57.49 o 
  -6   5   5     1206.03     1251.66     42.37 o 
  -5   5   5     2490.55     2492.83     58.99 o 
  -4   5   5     1008.97      955.26     35.11 o 
  -3   5   5     5671.55     5367.64    106.60 o 
  -2   5   5     8325.39     8216.84    151.45 o 
  -1   5   5     4251.02     4331.19     75.52 o 
   0   5   5      574.93      555.62     14.88 o 
   1   5   5     1591.80     1698.51     32.17 o 
   2   5   5     8737.75     8482.41    160.72 o 
   3   5   5       78.82       74.73     12.33 o 
   4   5   5      127.86      144.23     16.08 o 
   5   5   5       86.30      110.65     17.18 o 
  -6   6   5        5.26       32.72     15.52 o 
  -5   6   5      185.15      200.44     18.81 o 
  -4   6   5       57.26       63.40     11.53 o 
  -3   6   5     2618.56     2424.00     71.41 o 
  -2   6   5       70.85       55.65     11.29 o 
  -1   6   5      908.86      825.01     22.90 o 
   0   6   5      478.07      500.52     13.90 o 
   1   6   5    10137.86    10476.07    192.51 o 
   2   6   5      285.28      265.82     18.43 o 
   3   6   5      512.06      523.29     27.37 o 
   4   6   5       29.91       20.00     19.44 o 
   5   6   5     2402.48     2253.12     95.97 o 
  -6   7   5     1391.51     1488.55     98.83 o 
  -5   7   5       10.80       18.63     11.74 o 
  -4   7   5      144.42      162.88     17.82 o 
  -3   7   5       17.37       24.42      9.44 o 
  -2   7   5    14584.45    14091.98    252.00 o 
  -1   7   5       79.00       86.21      9.02 o 
   0   7   5     1075.86     1126.64     24.59 o 
   1   7   5      106.52      138.91     26.61 o 
   2   7   5    19421.42    18937.08    635.57 o 
   3   7   5        3.58        5.50     10.37 o 
   4   7   5     1647.88     1622.33     50.86 o 
   5   7   5       44.23       50.88     15.28 o 
  -6   8   5      416.61      398.04     34.42 o 
  -5   8   5        5.30       26.65     16.59 o 
  -4   8   5      185.11      182.05     18.43 o 
  -3   8   5     2615.17     2408.69     65.01 o 
  -2   8   5      761.01      720.69     32.03 o 
  -1   8   5      423.93      472.43     18.77 o 
   0   8   5      442.38      466.81     19.97 o 
   1   8   5     2435.04     2420.43     66.59 o 
   2   8   5        0.46        6.74      8.86 o 
   3   8   5       31.54       52.20     13.18 o 
   4   8   5        1.13        6.76     13.06 o 
   5   8   5     1061.42     1027.49     42.12 o 
  -5   9   5     2565.34     2471.47    108.47 o 
  -4   9   5      662.30      699.29     33.40 o 
  -3   9   5     3102.10     2829.43     67.52 o 
  -2   9   5     5803.57     5715.59    110.45 o 
  -1   9   5     2033.25     2001.87     54.37 o 
   0   9   5      463.37      463.57     18.47 o 
   1   9   5      428.52      461.84     23.11 o 
   2   9   5     6848.84     6534.87    158.78 o 
   3   9   5       46.38       80.32     14.81 o 
   4   9   5       50.79      101.49     17.17 o 
  -5  10   5       44.88       72.34     22.19 o 
  -4  10   5      825.13      886.90     38.10 o 
  -3  10   5      859.63      829.90     29.77 o 
  -2  10   5      180.52      192.66     25.57 o 
  -1  10   5       27.14       31.49      9.19 o 
   0  10   5       70.04       65.55     12.14 o 
   1  10   5      718.26      773.44     30.96 o 
   2  10   5       73.15       81.39     13.54 o 
   3  10   5       32.99       32.58     13.11 o 
   4  10   5      116.91      131.60     18.78 o 
  -5  11   5     1477.19     1583.71     64.78 o 
  -4  11   5     2344.71     2359.03     89.69 o 
  -3  11   5     1952.80     1864.91     66.60 o 
  -2  11   5        1.80        7.76      8.37 o 
  -1  11   5      889.03      925.87     32.26 o 
   0  11   5     5899.33     5768.59    146.32 o 
   1  11   5      532.85      519.85     28.67 o 
   2  11   5        5.60       31.94     11.84 o 
   3  11   5       54.68       62.84     23.16 o 
   4  11   5     3723.75     3726.00     93.73 o 
  -4  12   5     1066.78     1099.83     52.79 o 
  -3  12   5      110.56      127.35     13.83 o 
  -2  12   5      774.27      777.22     33.43 o 
  -1  12   5     1523.20     1603.49     73.16 o 
   0  12   5      295.20      320.46     24.60 o 
   1  12   5       16.02       58.71     16.22 o 
   2  12   5        0.74       10.51     10.86 o 
   3  12   5      990.75     1017.77     51.53 o 
  -3  13   5      103.35      109.16     17.52 o 
  -2  13   5       49.48       57.64     13.90 o 
  -1  13   5        1.79       18.83     13.62 o 
   0  13   5     4746.08     4692.14    238.01 o 
   1  13   5       68.58       92.56     19.74 o 
   2  13   5      330.75      328.33     26.60 o 
   3  13   5       26.35       54.03     15.26 o 
  -3  14   5      479.29      512.39     35.93 o 
  -2  14   5        0.95       27.72     14.41 o 
  -1  14   5     3028.32     2926.17     92.92 o 
   0  14   5       33.71       25.15     13.95 o 
   1  14   5     1723.92     1684.69     70.23 o 
   2  14   5      120.57      167.85     25.22 o 
  -1  15   5      125.67      123.69     22.42 o 
   0  15   5     1570.88     1559.64    125.53 o 
   1  15   5      142.10      191.75     25.55 o 
  -6   0   6       14.47       44.50     24.70 o 
  -4   0   6     9030.74     8828.81    267.40 o 
  -2   0   6      198.74      144.75     17.37 o 
   0   0   6    10380.73    10924.03    305.57 o 
   2   0   6     3890.45     3810.77    101.65 o 
   4   0   6      815.54      952.50     64.60 o 
  -6   1   6       13.39       38.51     17.46 o 
  -5   1   6     4469.53     4486.46    111.76 o 
  -4   1   6       37.20       45.39     10.08 o 
  -3   1   6     1822.35     1607.27     51.24 o 
  -2   1   6       17.78       20.21      5.34 o 
  -1   1   6    15419.08    15302.22    297.98 o 
   0   1   6     1468.26     1497.58     37.71 o 
   1   1   6      191.96      207.62      9.94 o 
   2   1   6      939.95      969.57     28.09 o 
   3   1   6     3206.14     3177.75     73.33 o 
   4   1   6      519.76      538.51     34.83 o 
   5   1   6        6.39       19.91     14.98 o 
  -6   2   6        1.25       15.96     15.92 o 
  -5   2   6       46.72       81.57     17.64 o 
  -4   2   6    10133.65     9944.84    190.40 o 
  -3   2   6      873.26      874.53     26.35 o 
  -2   2   6       37.80       38.27      7.37 o 
  -1   2   6     2984.20     2980.26     60.15 o 
   0   2   6    13781.76    14386.70    252.41 o 
   1   2   6     4033.77     4098.84     79.59 o 
   2   2   6      327.23      305.96     15.73 o 
   3   2   6     1636.00     1777.54     47.23 o 
   4   2   6     2249.03     2265.42     61.22 o 
   5   2   6     1051.57     1052.77     51.84 o 
  -6   3   6       36.76       64.15     18.11 o 
  -5   3   6      350.94      332.34     21.81 o 
  -4   3   6        7.06       10.14      9.66 o 
  -3   3   6      824.12      826.05     27.86 o 
  -2   3   6      357.27      330.61     16.79 o 
  -1   3   6       11.64       33.55      5.83 o 
   0   3   6     4155.37     4198.32     74.38 o 
   1   3   6     2456.22     2585.26     45.27 o 
   2   3   6     3405.91     3317.12    145.52 o 
   3   3   6      322.62      349.05     21.77 o 
   4   3   6     3130.69     3009.61     75.35 o 
   5   3   6     1310.31     1346.35     57.68 o 
  -6   4   6     1041.02     1113.07     51.89 o 
  -5   4   6      223.40      237.72     19.71 o 
  -4   4   6     1169.07     1157.95     35.04 o 
  -3   4   6      678.83      711.09     26.90 o 
  -2   4   6     4034.15     4000.82     80.87 o 
  -1   4   6     1849.80     1872.88     35.18 o 
   0   4   6     5258.26     5346.62     89.53 o 
   1   4   6     3318.01     3263.78     60.13 o 
   2   4   6     1021.83      988.37     31.82 o 
   3   4   6     5899.31     5775.15    123.27 o 
   4   4   6     1686.89     1711.14     46.78 o 
   5   4   6     2495.29     2321.69     76.02 o 
  -6   5   6       87.19      114.01     16.95 o 
  -5   5   6      516.37      481.51     26.59 o 
  -4   5   6      487.55      489.40     24.27 o 
  -3   5   6     6348.92     5943.52    214.14 o 
  -2   5   6     1958.41     1771.81     83.57 o 
  -1   5   6     1310.46     1339.23     30.47 o 
   0   5   6     1316.69     1317.41     26.98 o 
   1   5   6     5004.75     4837.04    114.88 o 
   2   5   6      729.87      794.68     30.31 o 
   3   5   6       46.81       41.03     11.87 o 
   4   5   6     1391.42     1317.24     41.74 o 
   5   5   6      684.18      686.38     37.86 o 
  -6   6   6     3805.77     3873.20    112.34 o 
  -5   6   6      106.31      141.19     15.74 o 
  -4   6   6      919.19      872.34     32.30 o 
  -3   6   6       15.56       26.23      9.27 o 
  -2   6   6    11538.63    11181.10    203.31 o 
  -1   6   6        5.18       12.73      8.49 o 
   0   6   6        4.45       10.90      5.09 o 
   1   6   6      614.67      642.19     25.33 o 
   2   6   6     8177.51     8228.34    159.14 o 
   3   6   6     1840.07     1859.08     70.06 o 
   4   6   6      788.88      810.80     37.93 o 
   5   6   6      385.47      434.71     30.87 o 
  -6   7   6       46.76       99.92     18.76 o 
  -5   7   6      257.86      288.35     23.28 o 
  -4   7   6       73.16       96.82     14.23 o 
  -3   7   6     2660.95     2552.89     61.21 o 
  -2   7   6        0.20       -2.26      8.01 o 
  -1   7   6       72.01       76.69      8.86 o 
   0   7   6       20.90       43.98      6.26 o 
   1   7   6      706.92      730.16     30.96 o 
   2   7   6      130.56      158.23     15.76 o 
   3   7   6      294.93      338.66     23.55 o 
   4   7   6      130.21      145.57     19.40 o 
   5   7   6       46.75       79.48     17.37 o 
  -5   8   6      121.87      157.71     17.22 o 
  -4   8   6      775.01      781.02     35.11 o 
  -3   8   6      221.51      209.63     18.27 o 
  -2   8   6    11681.32    11672.70    259.32 o 
  -1   8   6      330.54      340.59     16.94 o 
   0   8   6     1458.35     1397.41     83.97 o 
   1   8   6      525.19      571.99     25.41 o 
   2   8   6     8727.77     8825.75    171.37 o 
   3   8   6     1072.83     1106.39     41.77 o 
   4   8   6      321.52      352.58     27.26 o 
  -5   9   6       40.04       39.68     14.35 o 
  -4   9   6      388.77      387.06     26.05 o 
  -3   9   6     1016.17      991.84     41.44 o 
  -2   9   6      927.90      929.35     28.77 o 
  -1   9   6        4.99       10.47      7.46 o 
   0   9   6     1480.17     1562.77     67.03 o 
   1   9   6      416.69      463.65     24.02 o 
   2   9   6     1173.14     1206.86     57.87 o 
   3   9   6      155.26      186.12     19.89 o 
   4   9   6     1362.00     1290.77     52.65 o 
  -5  10   6       60.01      101.03     18.46 o 
  -4  10   6     1352.49     1369.66     46.86 o 
  -3  10   6       63.18       99.17     15.63 o 
  -2  10   6      786.06      811.65     31.07 o 
  -1  10   6      145.70      170.26     18.18 o 
   0  10   6     1640.15     1543.77    128.54 o 
   1  10   6     3162.69     3127.95     80.43 o 
   2  10   6      329.83      336.26     23.94 o 
   3  10   6     3289.53     3224.47     81.05 o 
   4  10   6     1741.40     1734.90     57.26 o 
  -4  11   6      195.06      226.61     18.62 o 
  -3  11   6       72.45       79.98     12.71 o 
  -2  11   6      403.73      429.33     22.37 o 
  -1  11   6      398.32      415.61     31.45 o 
   0  11   6     1731.95     1730.81     75.29 o 
   1  11   6      200.24      187.28     24.07 o 
   2  11   6      825.51      832.71     36.91 o 
   3  11   6       83.27       92.19     16.46 o 
  -4  12   6     3135.87     3033.41    109.58 o 
  -3  12   6      232.05      287.01     19.90 o 
  -2  12   6      139.45      176.24     21.28 o 
  -1  12   6      215.50      253.02     26.06 o 
   0  12   6     7168.94     6764.35    400.06 o 
   1  12   6     1197.73     1225.79     54.04 o 
   2  12   6        9.81       36.52     19.51 o 
   3  12   6      665.75      638.86     35.75 o 
  -3  13   6      316.52      337.43     25.29 o 
  -2  13   6        0.82        8.79     13.49 o 
  -1  13   6     1822.07     1861.36    111.99 o 
   0  13   6       84.31      112.92     36.82 o 
   1  13   6        5.98       31.61     16.17 o 
   2  13   6        4.80       40.38     16.63 o 
  -2  14   6        7.27       37.91     16.14 o 
  -1  14   6       10.90       20.71     15.71 o 
   0  14   6     2149.89     2121.68    100.55 o 
   1  14   6       46.34       61.28     20.09 o 
  -5   0   7     4045.33     4066.91    149.65 o 
  -3   0   7       34.00       42.61     15.83 o 
  -1   0   7     1822.17     1860.67     64.70 o 
   1   0   7      390.43      377.48     19.80 o 
   3   0   7      129.34       89.29     28.42 o 
   5   0   7     3060.02     2943.33    399.63 o 
  -6   1   7       35.17       44.96     18.84 o 
  -5   1   7     1414.92     1442.98     54.12 o 
  -4   1   7     1164.72     1174.61     46.94 o 
  -3   1   7     2320.70     2304.80     49.93 o 
  -2   1   7     7622.53     7235.72    134.63 o 
  -1   1   7      743.66      687.58     25.20 o 
   0   1   7       15.40       22.54      9.63 o 
   1   1   7      433.08      501.26     15.92 o 
   2   1   7    10964.64    11220.43    226.20 o 
   3   1   7      447.64      506.44     26.26 o 
   4   1   7      482.19      480.36     34.64 o 
   5   1   7        4.00       20.85     16.03 o 
  -6   2   7      338.38      407.79     31.99 o 
  -5   2   7      589.33      654.12     55.07 o 
  -4   2   7     1995.33     2012.91     48.51 o 
  -3   2   7      577.07      617.52     29.01 o 
  -2   2   7     3594.20     3454.09     71.84 o 
  -1   2   7      415.77      456.95     17.80 o 
   0   2   7     2897.00     2901.79     60.32 o 
   1   2   7     2443.54     2439.82     53.24 o 
   2   2   7     5705.55     5614.46    126.68 o 
   3   2   7       11.02       29.69     10.58 o 
   4   2   7     1684.28     1648.47     59.36 o 
   5   2   7     1690.94     1621.97     63.13 o 
  -6   3   7      204.66      225.93     26.21 o 
  -5   3   7     3367.66     3287.14     90.83 o 
  -4   3   7     2880.06     2762.93     60.89 o 
  -3   3   7     4084.04     4111.28     85.79 o 
  -2   3   7      178.49      171.42     13.69 o 
  -1   3   7     4409.02     4365.85     85.67 o 
   0   3   7     3426.88     3477.02     71.77 o 
   1   3   7     2237.69     2218.14     41.33 o 
   2   3   7     2873.39     2712.59     71.04 o 
   3   3   7      775.61      891.75     39.63 o 
   4   3   7     2078.61     1930.06     65.52 o 
   5   3   7       44.28      103.11     23.49 o 
  -6   4   7      987.93     1064.07     52.32 o 
  -5   4   7       46.93       56.67     14.41 o 
  -4   4   7     1702.01     1741.53     44.81 o 
  -3   4   7     2190.69     2053.68     51.16 o 
  -2   4   7     3684.86     3701.13     77.32 o 
  -1   4   7       84.73       96.77     10.43 o 
   0   4   7     3059.45     2903.39     64.97 o 
   1   4   7     2524.71     2446.63     69.49 o 
   2   4   7     2071.61     2074.41     59.29 o 
   3   4   7      604.52      610.83     32.31 o 
   4   4   7      383.43      369.29     27.01 o 
   5   4   7      152.06      171.19     23.41 o 
  -6   5   7     1421.31     1463.89     59.29 o 
  -5   5   7     1334.98     1312.74     42.22 o 
  -4   5   7     1747.15     1695.52     44.66 o 
  -3   5   7     1527.61     1490.19     41.90 o 
  -2   5   7      650.10      649.34     25.69 o 
  -1   5   7     7110.66     6689.97    261.53 o 
   0   5   7     6734.14     6719.26    104.38 o 
   1   5   7     3871.22     3810.03     90.52 o 
   2   5   7       28.02       39.74     16.47 o 
   3   5   7      785.15      815.83     35.26 o 
   4   5   7     4736.00     4535.30    147.37 o 
   5   5   7      801.64      743.72     50.66 o 
  -5   6   7       73.20       76.63     16.83 o 
  -4   6   7      350.18      322.93     23.56 o 
  -3   6   7      707.93      750.92     30.90 o 
  -2   6   7      547.82      576.07     24.98 o 
  -1   6   7     1805.56     1765.11     49.10 o 
   0   6   7       24.57       45.34      7.72 o 
   1   6   7      107.25      122.79     14.76 o 
   2   6   7       16.66       33.08     11.94 o 
   3   6   7     4138.56     4186.75    125.80 o 
   4   6   7       14.31       46.34     14.69 o 
  -5   7   7      132.76      127.65     16.44 o 
  -4   7   7       42.89       61.91     14.00 o 
  -3   7   7      143.25      171.33     23.38 o 
  -2   7   7     5096.99     5042.55    117.20 o 
  -1   7   7        3.25       18.96      9.18 o 
   0   7   7     3191.97     3097.02     84.36 o 
   1   7   7       41.25       51.52     13.51 o 
   2   7   7        3.01       19.75     10.59 o 
   3   7   7       41.49       54.12     14.06 o 
   4   7   7     2705.42     2629.34     86.40 o 
  -5   8   7      176.18      197.28     33.41 o 
  -4   8   7      671.58      707.72     34.18 o 
  -3   8   7       28.71       46.12     12.07 o 
  -2   8   7     1084.72     1133.43     40.45 o 
  -1   8   7     4031.27     3985.66     74.27 o 
   0   8   7     1700.32     1689.92     71.74 o 
   1   8   7      110.59      152.17     17.00 o 
   2   8   7      311.21      302.80     26.49 o 
   3   8   7     3770.63     3735.92     90.11 o 
   4   8   7       99.34      104.81     18.19 o 
  -5   9   7      587.59      592.77     31.84 o 
  -4   9   7      276.95      300.45     23.64 o 
  -3   9   7     1477.67     1508.75     45.48 o 
  -2   9   7     1636.00     1586.72     39.69 o 
  -1   9   7     3403.77     3265.37     71.27 o 
   0   9   7     2409.38     2484.51     95.45 o 
   1   9   7     3038.38     3072.36    113.81 o 
   2   9   7      106.16      106.47     27.89 o 
   3   9   7      793.24      828.32     39.38 o 
   4   9   7     1817.63     1804.91     70.38 o 
  -4  10   7     1769.71     1800.99     68.68 o 
  -3  10   7      537.67      622.68     45.61 o 
  -2  10   7     2135.12     2191.36     51.68 o 
  -1  10   7      258.40      271.62     26.59 o 
   0  10   7      859.37      820.82     59.86 o 
   1  10   7     1396.16     1279.91     65.12 o 
   2  10   7      669.05      714.19     38.34 o 
   3  10   7      180.94      191.47     23.30 o 
  -4  11   7     1997.05     2128.34     94.58 o 
  -3  11   7     1881.69     1890.45     47.90 o 
  -2  11   7       49.88       55.18     11.36 o 
  -1  11   7     2537.80     2412.98     79.28 o 
   0  11   7     1937.85     1842.37    178.71 o 
   1  11   7     2066.44     2028.06     96.89 o 
   2  11   7      557.94      529.29     53.58 o 
   3  11   7      391.82      443.28     30.07 o 
  -3  12   7      583.00      639.47     29.72 o 
  -2  12   7      861.51      989.21     43.83 o 
  -1  12   7      159.12      192.01     24.65 o 
   0  12   7      607.14      661.43     50.55 o 
   1  12   7     1792.19     1719.14    128.11 o 
   2  12   7     1077.16     1046.39     81.82 o 
  -2  13   7      389.30      440.50     36.22 o 
  -1  13   7       16.84        6.30     16.40 o 
   0  13   7      112.13      112.83     24.63 o 
   1  13   7        1.07       33.58     34.67 o 
  -6   0   8     5262.75     5119.66    185.72 o 
  -4   0   8      621.69      689.71     55.09 o 
  -2   0   8    15776.38    15171.71    351.62 o 
   0   0   8     1847.95     1892.84     68.11 o 
   2   0   8    10108.90    10132.11    294.13 o 
   4   0   8       60.94       80.95     25.87 o 
  -6   1   8      155.24      164.49     28.84 o 
  -5   1   8       32.85       27.68     16.44 o 
  -4   1   8      156.08      185.15     21.67 o 
  -3   1   8     2514.48     2470.19     68.85 o 
  -2   1   8     1065.17     1038.15     32.20 o 
  -1   1   8      208.08      209.45     16.72 o 
   0   1   8      631.16      629.93     23.74 o 
   1   1   8    10347.57    10268.87    160.11 o 
   2   1   8       21.06       31.84     10.68 o 
   3   1   8       96.37      104.72     18.52 o 
   4   1   8       32.70       58.62     16.74 o 
  -6   2   8     1791.70     1813.88     65.17 o 
  -5   2   8      274.00      372.77     36.67 o 
  -4   2   8        5.63       23.07     13.58 o 
  -3   2   8       69.34       84.68     12.11 o 
  -2   2   8     8799.30     8399.50    175.17 o 
  -1   2   8       91.53       88.60      9.96 o 
   0   2   8       31.20       34.41      7.72 o 
   1   2   8     1708.09     1689.54     48.75 o 
   2   2   8     5777.67     5981.93    135.82 o 
   3   2   8     1829.56     1785.66     52.21 o 
   4   2   8        1.07       15.69     14.07 o 
  -6   3   8     1037.89     1121.20     55.00 o 
  -5   3   8        0.71        5.19     14.99 o 
  -4   3   8     1332.24     1292.06     42.94 o 
  -3   3   8     4389.34     4332.10     91.20 o 
  -2   3   8     1679.00     1639.05     47.28 o 
  -1   3   8      127.28      154.21     14.45 o 
   0   3   8      839.11      844.99     27.09 o 
   1   3   8     2161.88     2113.21     49.78 o 
   2   3   8      206.65      212.59     20.10 o 
   3   3   8        1.42        9.66     13.67 o 
   4   3   8      269.04      301.50     28.14 o 
  -5   4   8     1102.50     1138.09     56.44 o 
  -4   4   8     4596.59     4462.31     89.76 o 
  -3   4   8      829.87      894.76     43.03 o 
  -2   4   8        9.68       31.34      8.70 o 
  -1   4   8        3.97        7.20      8.45 o 
   0   4   8     7683.12     7694.73    140.79 o 
   1   4   8       88.72       70.92     17.16 o 
   2   4   8       31.33       35.78     11.84 o 
   3   4   8      268.63      304.54     26.29 o 
   4   4   8     2198.03     2085.14     70.91 o 
  -5   5   8      847.81      870.10     40.19 o 
  -4   5   8      546.32      548.13     27.37 o 
  -3   5   8        9.61       19.53     11.44 o 
  -2   5   8       74.97      103.96     12.63 o 
  -1   5   8     4230.82     4411.08    100.10 o 
   0   5   8       89.12       92.02     10.71 o 
   1   5   8      405.69      427.02     25.27 o 
   2   5   8      383.22      377.53     26.60 o 
   3   5   8     2903.19     2854.16     81.05 o 
   4   5   8     1487.35     1522.36     57.84 o 
  -5   6   8      156.36      170.87     18.26 o 
  -4   6   8     3726.16     3606.44     91.99 o 
  -3   6   8      333.42      375.07     23.49 o 
  -2   6   8      292.92      313.18     20.09 o 
  -1   6   8       85.97       94.18     15.27 o 
   0   6   8     6564.97     6747.55    161.40 o 
   1   6   8       23.21       51.92     12.33 o 
   2   6   8       71.26       89.96     15.86 o 
   3   6   8      154.00      172.58     21.14 o 
   4   6   8     4093.83     3960.50    125.49 o 
  -5   7   8     2807.69     2949.89     76.42 o 
  -4   7   8       56.94       76.25     15.19 o 
  -3   7   8     2089.85     2168.58     56.71 o 
  -2   7   8       78.54      105.73     16.99 o 
  -1   7   8     7333.55     7340.90    136.13 o 
   0   7   8       56.85       60.05     14.69 o 
   1   7   8     1538.40     1649.23     87.82 o 
   2   7   8       15.41       17.89     12.57 o 
   3   7   8     5590.32     5533.50    121.23 o 
   4   7   8       11.79       53.01     18.93 o 
  -5   8   8      395.33      476.35     28.73 o 
  -4   8   8     1707.09     1678.22     62.95 o 
  -3   8   8      385.36      411.58     25.38 o 
  -2   8   8       26.65       26.90     11.86 o 
  -1   8   8       14.92       13.09     18.61 o 
   0   8   8     5132.23     5042.92    166.06 o 
   1   8   8      168.97      189.76     29.29 o 
   2   8   8       37.94       77.14     15.97 o 
   3   8   8        4.03       23.02     14.19 o 
  -4   9   8      516.49      525.48     31.15 o 
  -3   9   8       97.72      142.17     16.82 o 
  -2   9   8       16.16       21.37     10.03 o 
  -1   9   8     2494.13     2516.77     76.16 o 
   0   9   8      112.81      163.69     33.59 o 
   1   9   8      198.48      165.71     28.76 o 
   2   9   8      603.24      679.61     43.33 o 
   3   9   8     1804.00     1867.95     87.49 o 
  -4  10   8      764.07      871.60     40.56 o 
  -3  10   8     1073.34     1137.13     37.28 o 
  -2  10   8      351.58      414.11     24.99 o 
  -1  10   8      246.17      254.16     26.11 o 
   0  10   8     1646.00     1581.29     73.84 o 
   1  10   8        0.98       32.19     23.47 o 
   2  10   8      872.37      823.57     72.56 o 
  -3  11   8     2769.83     2890.58     65.09 o 
  -2  11   8       39.25       59.01     13.19 o 
  -1  11   8      306.45      281.51     35.26 o 
   0  11   8       30.18       31.91     19.31 o 
   1  11   8     1994.23     1909.81     87.85 o 
   2  11   8      266.42      273.04     35.90 o 
  -2  12   8     1573.59     1559.67     62.87 o 
  -1  12   8      100.56      114.22     37.03 o 
   0  12   8       13.75       23.42     18.24 o 
   1  12   8      454.82      461.61     44.33 o 
  -1  13   8      274.59      285.07     37.29 o 
  -5   0   9      167.89      264.49     37.32 o 
  -3   0   9     5546.85     5161.24    173.21 o 
  -1   0   9       16.15       26.26     10.26 o 
   1   0   9     1395.89     1319.13     59.30 o 
   3   0   9      409.32      451.67     47.62 o 
  -5   1   9      242.97      294.41     33.81 o 
  -4   1   9      633.47      703.69     40.21 o 
  -3   1   9     2187.32     2050.21     65.90 o 
  -2   1   9     4393.52     4141.34     96.35 o 
  -1   1   9     2158.18     2144.17     50.19 o 
   0   1   9      620.00      596.65     23.42 o 
   1   1   9     1399.03     1431.39     32.23 o 
   2   1   9     2146.60     2104.31     61.37 o 
   3   1   9     2190.35     2159.16     70.50 o 
   4   1   9     1767.08     1862.59     68.50 o 
  -5   2   9       29.32       89.06     18.93 o 
  -4   2   9        8.22        4.87     14.26 o 
  -3   2   9     2785.82     2799.27     77.21 o 
  -2   2   9      515.17      547.49     27.28 o 
  -1   2   9        0.70        6.38      8.20 o 
   0   2   9     1189.21     1175.20     33.18 o 
   1   2   9     1259.21     1248.97     36.00 o 
   2   2   9      413.23      401.31     26.81 o 
   3   2   9      866.07      855.96     45.08 o 
   4   2   9      572.09      684.50     55.01 o 
  -5   3   9      291.24      295.32     27.84 o 
  -4   3   9     1640.60     1629.68     66.32 o 
  -3   3   9     2696.31     2621.61     75.71 o 
  -2   3   9     1145.58     1187.62     40.24 o 
  -1   3   9     3236.83     3241.65     78.74 o 
   0   3   9     1148.09     1175.33     28.53 o 
   1   3   9     3138.79     3119.66     68.36 o 
   2   3   9      644.83      676.70     34.18 o 
   3   3   9     3548.00     3617.40    115.28 o 
   4   3   9      644.98      640.93     41.85 o 
  -5   4   9      256.08      290.62     28.48 o 
  -4   4   9      591.27      645.26     43.86 o 
  -3   4   9      267.53      334.22     22.24 o 
  -2   4   9     1294.81     1305.95     42.88 o 
  -1   4   9      886.31      925.77     33.50 o 
   0   4   9     5552.94     5522.75    105.65 o 
   1   4   9      981.32     1035.59     45.29 o 
   2   4   9     3239.20     3177.42     84.53 o 
   3   4   9      961.63      946.25     54.22 o 
   4   4   9     1970.34     1878.83     67.84 o 
  -5   5   9       88.05       89.84     20.80 o 
  -4   5   9     3872.27     3910.10     82.92 o 
  -3   5   9      154.43      189.12     20.33 o 
  -2   5   9       55.45       86.25     13.67 o 
  -1   5   9      240.22      259.03     19.76 o 
   0   5   9     2474.20     2397.12     71.12 o 
   1   5   9      832.63      865.68     36.11 o 
   2   5   9      567.83      561.32     33.13 o 
   3   5   9      319.17      342.27     28.93 o 
  -5   6   9     3052.97     3226.29     93.61 o 
  -4   6   9      911.16      954.48     37.04 o 
  -3   6   9      293.99      288.43     32.29 o 
  -2   6   9      783.90      866.31     44.59 o 
  -1   6   9     5253.94     5191.31    101.98 o 
   0   6   9     2021.04     1971.67     62.95 o 
   1   6   9      364.14      456.31     43.38 o 
   2   6   9     2049.69     2100.49     77.38 o 
   3   6   9      237.15      254.49     25.82 o 
  -4   7   9     2060.27     2159.62     60.35 o 
  -3   7   9      110.40      143.14     16.85 o 
  -2   7   9       79.86       94.43     15.63 o 
  -1   7   9      354.77      392.42     29.25 o 
   0   7   9     2502.42     2382.80     73.37 o 
   1   7   9      323.92      270.32     33.46 o 
   2   7   9      640.62      682.75     37.06 o 
   3   7   9      273.40      287.02     27.83 o 
  -4   8   9      309.86      323.56     24.95 o 
  -3   8   9      190.15      222.07     20.17 o 
  -2   8   9      708.36      768.52     32.49 o 
  -1   8   9     3303.55     3277.21     93.16 o 
   0   8   9     1794.65     1672.07     76.26 o 
   1   8   9       60.62       94.99     23.47 o 
   2   8   9     1428.90     1526.73    165.36 o 
   3   8   9      208.54      266.65     26.55 o 
  -4   9   9     1156.64     1176.31     47.30 o 
  -3   9   9       33.05       35.41     15.14 o 
  -2   9   9      484.49      471.27     26.49 o 
  -1   9   9      203.52      196.52     22.26 o 
   0   9   9      739.97      812.65     55.38 o 
   1   9   9      400.54      420.96     42.99 o 
   2   9   9      547.92      504.36    114.76 o 
  -3  10   9      325.86      343.11     25.39 o 
  -2  10   9     1788.53     1888.67     57.68 o 
  -1  10   9      320.69      374.04     43.38 o 
   0  10   9     2590.86     2459.54    102.15 o 
   1  10   9      430.01      440.07     46.96 o 
   2  10   9     3534.68     3575.18    152.01 o 
  -2  11   9      804.48      904.92     42.16 o 
  -1  11   9      944.74      937.01     61.96 o 
   0  11   9      151.26      172.39     29.29 o 
   1  11   9      739.51      750.72     66.32 o 
  -4   0  10     1368.22     1305.91     73.52 o 
  -2   0  10      423.23      401.64     46.29 o 
   0   0  10     3800.54     3748.28    135.00 o 
   2   0  10      918.92     1003.71     66.00 o 
  -5   1  10      560.28      632.70     41.42 o 
  -4   1  10       22.57       38.75     15.33 o 
  -3   1  10      202.62      210.30     25.30 o 
  -2   1  10       93.82      133.65     30.83 o 
  -1   1  10     4525.56     4466.29    103.34 o 
   0   1  10       37.39       36.99      9.22 o 
   1   1  10       90.51       88.93     12.35 o 
   2   1  10       28.60       41.69     15.14 o 
   3   1  10     3791.99     3639.80    103.45 o 
  -5   2  10     2808.82     2844.29     97.34 o 
  -4   2  10     1228.31     1263.05     52.65 o 
  -3   2  10     2031.56     1966.17     71.23 o 
  -2   2  10      151.44      179.33     34.86 o 
  -1   2  10     3079.65     3018.76     76.14 o 
   0   2  10     2747.45     2629.63     64.07 o 
   1   2  10     3276.00     3308.13    115.86 o 
   2   2  10        3.94       22.87     13.74 o 
   3   2  10      650.85      662.24     41.29 o 
  -5   3  10      144.48      197.99     24.97 o 
  -4   3  10     1498.60     1417.05     65.58 o 
  -3   3  10      365.92      410.41     30.35 o 
  -2   3  10     2051.24     1941.03     56.18 o 
  -1   3  10     2291.05     2158.55     59.36 o 
   0   3  10      642.29      657.41     37.62 o 
   1   3  10      251.40      263.28     21.74 o 
   2   3  10      183.11      183.17     20.24 o 
   3   3  10     2176.40     2168.62     72.81 o 
  -4   4  10      162.55      194.57     34.46 o 
  -3   4  10     1376.58     1285.48     49.52 o 
  -2   4  10     1354.61     1338.68     45.15 o 
  -1   4  10      966.93      993.44     36.42 o 
   0   4  10      266.61      296.76     25.27 o 
   1   4  10     1010.92      997.68     49.04 o 
   2   4  10     3213.06     3142.21     86.22 o 
   3   4  10      124.41      126.29     23.22 o 
  -4   5  10     2681.01     2757.59    107.79 o 
  -3   5  10     1290.25     1367.95     48.50 o 
  -2   5  10     3237.47     3184.38     81.82 o 
  -1   5  10        0.27       15.75     12.26 o 
   0   5  10     1347.45     1385.89     50.88 o 
   1   5  10     2679.27     2735.47    105.23 o 
   2   5  10     1016.07     1058.40     68.43 o 
   3   5  10       31.03       58.22     18.11 o 
  -4   6  10      285.16      317.69     25.26 o 
  -3   6  10       11.12       37.52     16.53 o 
  -2   6  10     1883.46     1898.49     57.00 o 
  -1   6  10       27.25       34.24     14.22 o 
   0   6  10       63.02       76.91     16.90 o 
   1   6  10      203.33      247.67     32.72 o 
   2   6  10     3081.81     3090.22    100.74 o 
  -4   7  10        3.28       24.88     13.99 o 
  -3   7  10      966.88     1077.30     40.97 o 
  -2   7  10       11.74       27.15     15.13 o 
  -1   7  10      268.66      291.86     26.93 o 
   0   7  10       33.70       56.90     15.95 o 
   1   7  10     4314.36     4352.79    207.35 o 
   2   7  10        3.53       16.13     20.00 o 
  -3   8  10      278.46      373.22     36.03 o 
  -2   8  10     1262.60     1200.06     49.56 o 
  -1   8  10      141.66      120.38     19.93 o 
   0   8  10       24.91       20.18     20.46 o 
   1   8  10      110.82      155.74     29.05 o 
   2   8  10     2201.06     2008.07    243.74 o 
  -2   9  10     3189.96     3053.56     91.63 o 
  -1   9  10        0.85       15.87     15.20 o 
   0   9  10     1557.03     1548.92     76.01 o 
   1   9  10     2380.97     2376.22    102.61 o 
  -1  10  10      770.81      887.15     74.28 o 
   0  10  10      285.78      334.34     40.85 o 
  -3   0  11      721.54      701.23     55.46 o 
  -1   0  11     4343.65     4069.92    185.60 o 
   1   0  11       24.86       15.93     20.67 o 
  -4   1  11     2961.03     2999.26     87.55 o 
  -3   1  11      156.27      183.20     21.11 o 
  -2   1  11      687.38      679.29     37.16 o 
  -1   1  11       21.62       93.24     16.72 o 
   0   1  11     6999.41     6816.62    141.57 o 
   1   1  11       17.94       26.89     13.89 o 
   2   1  11      504.71      542.01     38.43 o 
  -4   2  11        3.91       31.87     18.21 o 
  -3   2  11       31.85       31.62     14.46 o 
  -2   2  11      773.59      766.57     39.33 o 
  -1   2  11     3275.27     3151.51     80.72 o 
   0   2  11     1278.15     1201.76     54.38 o 
   1   2  11        1.05       21.58     10.44 o 
   2   2  11     1490.58     1389.06     65.13 o 
  -4   3  11      375.85      377.98     30.85 o 
  -3   3  11      588.36      601.82     37.13 o 
  -2   3  11      590.47      604.43     38.28 o 
  -1   3  11      108.58      144.45     16.86 o 
   0   3  11      549.16      537.49     33.03 o 
   1   3  11      209.77      227.79     29.44 o 
   2   3  11     1180.94     1230.81     74.49 o 
  -4   4  11      142.08      175.59     27.29 o 
  -3   4  11      997.59      983.44     46.83 o 
  -2   4  11       34.41       54.67     13.14 o 
  -1   4  11      409.66      453.11     35.66 o 
   0   4  11      237.51      289.53     30.31 o 
   1   4  11      468.05      480.94     41.66 o 
   2   4  11     1139.93     1161.68     47.32 o 
  -3   5  11       65.70       91.35     19.27 o 
  -2   5  11     3144.36     3186.17     83.43 o 
  -1   5  11      402.62      423.89     39.62 o 
   0   5  11      433.17      415.23     30.68 o 
   1   5  11     1039.29      916.82     80.53 o 
   2   5  11     2734.91     2711.71     96.83 o 
  -3   6  11     4289.10     4236.54    159.77 o 
  -2   6  11        0.90       18.53     12.87 o 
  -1   6  11      490.99      486.54     34.05 o 
   0   6  11       75.73       99.69     18.45 o 
   1   6  11     4541.31     4538.28    385.20 o 
  -2   7  11     3005.62     3027.86     91.21 o 
  -1   7  11       89.48       61.49     17.50 o 
   0   7  11      136.91       95.87     25.53 o 
   1   7  11       13.15       43.49     31.65 o 
  -2   8  11       47.79       90.23     19.91 o 
  -1   8  11       89.72      117.82     20.69 o 
   0   8  11       58.37       45.71     31.87 o 
  -2   0  12      363.34      396.61     42.42 o 
   0   0  12     1998.91     2071.18     77.38 o 
  -3   1  12      411.87      435.36     35.30 o 
  -2   1  12      640.45      658.32     38.13 o 
  -1   1  12      406.84      427.38     29.88 o 
   0   1  12      670.83      699.95     44.01 o 
   1   1  12     2727.94     2718.85    115.89 o 
  -3   2  12      351.85      382.49     45.37 o 
  -2   2  12      241.69      282.40     25.15 o 
  -1   2  12     1011.74     1036.28     50.54 o 
   0   2  12      213.55      249.14     40.86 o 
   1   2  12     1180.01     1119.49     69.02 o 
  -2   3  12     2213.74     2275.86     77.52 o 
   0   3  12     2150.15     2052.25    113.65 o 
   1   3  12      144.13      174.43     58.57 o 
  -2   4  12     1181.84     1248.82     76.64 o 
  -1   4  12     2154.61     2089.39     68.74 o 
   0   4  12       11.17       36.20     15.43 o 
  -2   5  12      247.87      325.13     49.95 o 
  -1   5  12     1141.94     1136.53     54.89 o 
   0   5  12      615.46      572.04     37.14 o 
                                                 
